# Supplementary material for: LipIDens: simulation assisted interpretation of lipid densities in cryo-EM structures of membrane proteins
Source: Nat Commun. 2023 Nov 27;14:7774. doi: 10.1038/s41467-023-43392-y (PMC10682427; doi:10.1038/s41467-023-43392-y)
Supplement: Supplementary file 4 — Source Data [file 41467_2023_43392_MOESM4_ESM.xlsx]

## Sheet: Figure 1
Lipid Residence time comparison						PIP2 Residence time comparison
Lipid	BS R squared	BS Residence Time (μs)	BS Residence Time boot error (μs)	BS Occupancy (%)		Binding Site ID	Binding Site Residence Time (μs)
POPC	0.996707	0.240129	-0.0987204	54.5576		0	0.430431
DOPC	0.99974	0.129976	-0.0079606	81.887		1	0.346256
POPE	0.999063	0.173983	-0.0308739	36.322		2	0.97842
DOPE	0.998963	0.2389	0.00482151	40.0853		3	0.250709
CHOL	0.999061	0.0641174	-0.00266234	15.4638		4	1.41008
POP2	0.999141	0.467704	0.0712265	66.5458		5	0.815346
POPS	0.999292	0.219617	-0.0475763	19.0299		6	0.265797
PCN	0.999827	0.0235305	-0.00119088	1.24733		7	0.467704
						8	0.0492494
						9	0.365916
						10	0.270489
						11	0.406181
						12	0.00492205

## Sheet: Figure 3a
Binding Site ID	Binding Site Residence Time (μs)	Binding Site Occupancy (%)	Binding Site Surface Area (nm^2)	Binding Site Koff (μs^-1)	Binding Site Koff Bootstrap avg (μs^-1)	d Koff
0	0.430431	74.6588	16.1247	2.32325	1.76908	0.55417
1	0.346256	42.8412	12.127	2.88804	2.24944	0.638602
2	0.97842	52.0149	18.3427	1.02206	1.03759	-0.0155303
3	0.250709	49.0139	13.9936	3.98868	4.12958	-0.140899
4	1.41008	86.3753	12.6067	0.70918	0.691658	0.0175217
5	0.815346	75.9488	9.72915	1.22647	1.11156	0.114916
6	0.265797	42.5533	8.85516	3.76227	3.45348	0.308789
7	0.467704	66.5458	16.3032	2.1381	1.85553	0.282578
8	0.0492494	7.49467	5.86686	20.3048	20.3121	-0.00724816
9	0.365916	41.5352	13.955	2.73287	3.26689	-0.534029
10	0.270489	34.6429	9.91843	3.69701	3.89336	-0.196346
11	0.406181	60.7836	16.7556	2.46196	2.82501	-0.363056
12	0.00492205	0.229211	2.74283	203.167	221.145	-17.9777

## Sheet: Figure 3b-c
Residue	Residue ID	Duration (μs)	Duration std	Occupancy (%)	Occupancy std	Lipid Count	Lipid Count std	Koff (μs^-1)	Residence Time (μs)	R Squared	Koff Bootstrap avg (μs^-1)	R Squared Bootstrap avg	Binding Site ID	Binding Site Duration (μs)	Binding Site Occupancy (%)	Binding Site Lipid Count	Binding Site Koff (μs^-1)	Binding Site Koff Bootstrap avg (μs^-1)	Binding Site Residence Time (μs)	Binding Site R Squared	Binding Site R Squared Bootstrap avg	Binding Site Pose RMSD (nm)	Binding Site Surface Area (nm^2)
1MET	0	0.131517	0.170087	23.8646	1.57589	1.06152	0.0129885	4.93015	0.202834	0.999862	4.66929	0.999529	0	0.167504	74.6588	1.46205	2.32325	1.76908	0.430431	0.991368	0.994917	0.440136	16.1247
2LEU	1	0.0739392	0.145542	10.8156	1.83069	1.03333	0.011362	2.98365	0.33516	0.9997	3.23659	0.997074	1	0.0837157	42.8412	1.166	2.88804	2.24944	0.346256	0.967686	0.990647	0.426725	12.127
3PRO	2	0.11987	0.164683	8.60874	1.46433	1.00119	0.00241538	5.30814	0.18839	0.996348	4.83845	0.999633	0	0.167504	74.6588	1.46205	2.32325	1.76908	0.430431	0.991368	0.994917	0.440136	16.1247
4ARG	3	0.168409	0.235258	22.7239	2.0468	1.05314	0.0124887	3.26716	0.306076	0.999945	3.12045	0.999844	0	0.167504	74.6588	1.46205	2.32325	1.76908	0.430431	0.991368	0.994917	0.440136	16.1247
5TRP	4	0.0815976	0.126266	25.1333	3.14664	1.0601	0.00887305	6.14331	0.162779	0.999891	6.24573	0.999647	0	0.167504	74.6588	1.46205	2.32325	1.76908	0.430431	0.991368	0.994917	0.440136	16.1247
6GLU	5	0.0307805	0.0348816	3.16631	0.637969	1.00179	0.00535714	20.0271	0.0499324	0.999978	23.4512	0.999858	1	0.0837157	42.8412	1.166	2.88804	2.24944	0.346256	0.967686	0.990647	0.426725	12.127
7LEU	6	0.149094	0.215404	5.13859	2.51351	1.00046	0.00136986	3.3097	0.302142	0.99921	3.26378	0.998822	0	0.167504	74.6588	1.46205	2.32325	1.76908	0.430431	0.991368	0.994917	0.440136	16.1247
8ALA	7	0.0662397	0.0732513	10.645	1.92017	1.01339	0.00799081	11.0768	0.0902785	0.999916	11.1073	0.999723	0	0.167504	74.6588	1.46205	2.32325	1.76908	0.430431	0.991368	0.994917	0.440136	16.1247
9LEU	8	0.0258374	0.0254829	7.2548	1.06755	1.01623	0.0170955	34.1643	0.0292703	0.999985	36.5075	0.999813	0	0.167504	74.6588	1.46205	2.32325	1.76908	0.430431	0.991368	0.994917	0.440136	16.1247
10TYR	9	0.0211419	0.0224961	3.59275	0.680217	1.00989	0.00963425	23.8979	0.0418447	0.999943	29.6037	0.999053	1	0.0837157	42.8412	1.166	2.88804	2.24944	0.346256	0.967686	0.990647	0.426725	12.127
11LEU	10	0.113381	0.215999	8.46482	2.81567	1.01164	0.00736761	2.84054	0.352046	0.999536	3.19778	0.999137	0	0.167504	74.6588	1.46205	2.32325	1.76908	0.430431	0.991368	0.994917	0.440136	16.1247
12LEU	11	0.0352598	0.036998	8.47548	1.15094	1.01705	0.00997067	22.7131	0.0440274	0.999941	23.0102	0.999842	0	0.167504	74.6588	1.46205	2.32325	1.76908	0.430431	0.991368	0.994917	0.440136	16.1247
13ALA	12	0.00945029	0.00374035	0.916844	0.227156	1	0	213.68	0.00467991	0.999971	194.12	0.999935	1	0.0837157	42.8412	1.166	2.88804	2.24944	0.346256	0.967686	0.990647	0.426725	12.127
14SER	13	0.0731532	0.0806378	1.1887	0.73555	0.9	0.3	2.94341	0.339742	0.999262	7.09319	0.999068	0	0.167504	74.6588	1.46205	2.32325	1.76908	0.430431	0.991368	0.994917	0.440136	16.1247
15LEU	14	0.0608846	0.102863	8.83795	1.81092	1.01352	0.00617496	5.36938	0.186241	0.999502	5.66785	0.998652	0	0.167504	74.6588	1.46205	2.32325	1.76908	0.430431	0.991368	0.994917	0.440136	16.1247
16GLY	15	0.00996078	0.00518656	1.09808	0.175502	1	0	137.836	0.007255	0.999987	145.79	0.999896	0	0.167504	74.6588	1.46205	2.32325	1.76908	0.430431	0.991368	0.994917	0.440136	16.1247
17PHE	16	0.011551	0.00681853	1.13539	0.440242	1	0	128.463	0.00778436	0.999975	107.357	0.999904	1	0.0837157	42.8412	1.166	2.88804	2.24944	0.346256	0.967686	0.990647	0.426725	12.127
18HIS	17	0.0332308	0.0492722	1.68977	0.681824	1.0027	0.00810811	8.43137	0.118605	0.999068	8.35606	0.998688	0	0.167504	74.6588	1.46205	2.32325	1.76908	0.430431	0.991368	0.994917	0.440136	16.1247
19PHE	18	0.0334856	0.0476415	8.66738	1.76361	1.02681	0.0125565	19.7839	0.0505462	0.989003	12.6931	0.999343	2	0.202153	52.0149	1.17038	1.02206	1.03759	0.97842	0.999141	0.997237	0.407745	18.3427
20TYR	19	0.00838095	0.00388497	0.101279	0.0732821	0.8	0.4	174.159	0.00574187	0.999927	188.671	0.999809	-1	0	0	0	0	0	0	0	0	0	0
21SER	20	0	0	0	0	0	0	0	0	0	0	0	-1	0	0	0	0	0	0	0	0	0	0
22PHE	21	0.0559857	0.0681411	5.63433	1.70959	1.00818	0.0113454	12.5908	0.0794229	0.999963	11.043	0.99978	2	0.202153	52.0149	1.17038	1.02206	1.03759	0.97842	0.999141	0.997237	0.407745	18.3427
23TYR	22	0.0138889	0.00961416	0.421109	0.281508	1	0	95.3829	0.0104841	0.999864	65.8586	0.999509	2	0.202153	52.0149	1.17038	1.02206	1.03759	0.97842	0.999141	0.997237	0.407745	18.3427
24GLU	23	0	0	0	0	0	0	0	0	0	0	0	-1	0	0	0	0	0	0	0	0	0	0
25VAL	24	0	0	0	0	0	0	0	0	0	0	0	-1	0	0	0	0	0	0	0	0	0	0
26TYR	25	0.0165926	0.0123025	0.293177	0.210875	0.9	0.3	27.8883	0.0358574	0.999753	50.3499	0.999354	2	0.202153	52.0149	1.17038	1.02206	1.03759	0.97842	0.999141	0.997237	0.407745	18.3427
27LYS	26	0	0	0	0	0	0	0	0	0	0	0	-1	0	0	0	0	0	0	0	0	0	0
28VAL	27	0	0	0	0	0	0	0	0	0	0	0	-1	0	0	0	0	0	0	0	0	0	0
29SER	28	0	0	0	0	0	0	0	0	0	0	0	-1	0	0	0	0	0	0	0	0	0	0
30ARG	29	0	0	0	0	0	0	0	0	0	0	0	-1	0	0	0	0	0	0	0	0	0	0
31GLU	30	0	0	0	0	0	0	0	0	0	0	0	-1	0	0	0	0	0	0	0	0	0	0
32HIS	31	0	0	0	0	0	0	0	0	0	0	0	-1	0	0	0	0	0	0	0	0	0	0
33GLU	32	0	0	0	0	0	0	0	0	0	0	0	-1	0	0	0	0	0	0	0	0	0	0
34GLU	33	0	0	0	0	0	0	0	0	0	0	0	-1	0	0	0	0	0	0	0	0	0	0
35GLU	34	0	0	0	0	0	0	0	0	0	0	0	-1	0	0	0	0	0	0	0	0	0	0
36LEU	35	0	0	0	0	0	0	0	0	0	0	0	-1	0	0	0	0	0	0	0	0	0	0
37ASP	36	0	0	0	0	0	0	0	0	0	0	0	-1	0	0	0	0	0	0	0	0	0	0
38GLN	37	0	0	0	0	0	0	0	0	0	0	0	-1	0	0	0	0	0	0	0	0	0	0
39GLU	38	0	0	0	0	0	0	0	0	0	0	0	-1	0	0	0	0	0	0	0	0	0	0
40PHE	39	0	0	0	0	0	0	0	0	0	0	0	-1	0	0	0	0	0	0	0	0	0	0
41GLU	40	0	0	0	0	0	0	0	0	0	0	0	-1	0	0	0	0	0	0	0	0	0	0
42LEU	41	0	0	0	0	0	0	0	0	0	0	0	-1	0	0	0	0	0	0	0	0	0	0
43GLU	42	0	0	0	0	0	0	0	0	0	0	0	-1	0	0	0	0	0	0	0	0	0	0
44THR	43	0	0	0	0	0	0	0	0	0	0	0	-1	0	0	0	0	0	0	0	0	0	0
45ASP	44	0	0	0	0	0	0	0	0	0	0	0	-1	0	0	0	0	0	0	0	0	0	0
46THR	45	0	0	0	0	0	0	0	0	0	0	0	-1	0	0	0	0	0	0	0	0	0	0
47LEU	46	0	0	0	0	0	0	0	0	0	0	0	-1	0	0	0	0	0	0	0	0	0	0
48PHE	47	0	0	0	0	0	0	0	0	0	0	0	-1	0	0	0	0	0	0	0	0	0	0
49GLY	48	0	0	0	0	0	0	0	0	0	0	0	-1	0	0	0	0	0	0	0	0	0	0
50GLY	49	0	0	0	0	0	0	0	0	0	0	0	-1	0	0	0	0	0	0	0	0	0	0
51LEU	50	0	0	0	0	0	0	0	0	0	0	0	-1	0	0	0	0	0	0	0	0	0	0
52LYS	51	0	0	0	0	0	0	0	0	0	0	0	-1	0	0	0	0	0	0	0	0	0	0
53LYS	52	0	0	0	0	0	0	0	0	0	0	0	-1	0	0	0	0	0	0	0	0	0	0
54ASP	53	0	0	0	0	0	0	0	0	0	0	0	-1	0	0	0	0	0	0	0	0	0	0
55ALA	54	0	0	0	0	0	0	0	0	0	0	0	-1	0	0	0	0	0	0	0	0	0	0
56THR	55	0	0	0	0	0	0	0	0	0	0	0	-1	0	0	0	0	0	0	0	0	0	0
57ASP	56	0	0	0	0	0	0	0	0	0	0	0	-1	0	0	0	0	0	0	0	0	0	0
58PHE	57	0	0	0	0	0	0	0	0	0	0	0	-1	0	0	0	0	0	0	0	0	0	0
59GLU	58	0	0	0	0	0	0	0	0	0	0	0	-1	0	0	0	0	0	0	0	0	0	0
60TRP	59	0	0	0	0	0	0	0	0	0	0	0	-1	0	0	0	0	0	0	0	0	0	0
61SER	60	0	0	0	0	0	0	0	0	0	0	0	-1	0	0	0	0	0	0	0	0	0	0
62PHE	61	0	0	0	0	0	0	0	0	0	0	0	-1	0	0	0	0	0	0	0	0	0	0
63TRP	62	0	0	0	0	0	0	0	0	0	0	0	-1	0	0	0	0	0	0	0	0	0	0
64MET	63	0	0	0	0	0	0	0	0	0	0	0	-1	0	0	0	0	0	0	0	0	0	0
65GLU	64	0	0	0	0	0	0	0	0	0	0	0	-1	0	0	0	0	0	0	0	0	0	0
66TRP	65	0	0	0	0	0	0	0	0	0	0	0	-1	0	0	0	0	0	0	0	0	0	0
67GLY	66	0	0	0	0	0	0	0	0	0	0	0	-1	0	0	0	0	0	0	0	0	0	0
68LYS	67	0	0	0	0	0	0	0	0	0	0	0	-1	0	0	0	0	0	0	0	0	0	0
69GLN	68	0	0	0	0	0	0	0	0	0	0	0	-1	0	0	0	0	0	0	0	0	0	0
70TRP	69	0	0	0	0	0	0	0	0	0	0	0	-1	0	0	0	0	0	0	0	0	0	0
71LEU	70	0	0	0	0	0	0	0	0	0	0	0	-1	0	0	0	0	0	0	0	0	0	0
72VAL	71	0.0008	0.0024	0.00533049	0.0159915	0.1	0.3	2133	0.000468822	1	2133		-1	0	0	0	0	0	0	0	0	0	0
73TRP	72	0.00864	0.00269637	0.266525	0.10661	1	0	186.544	0.00536066	0.999982	410.864	0.99978	-1	0	0	0	0	0	0	0	0	0	0
74LEU	73	0	0	0	0	0	0	0	0	0	0	0	-1	0	0	0	0	0	0	0	0	0	0
75LEU	74	0	0	0	0	0	0	0	0	0	0	0	-1	0	0	0	0	0	0	0	0	0	0
76LEU	75	0.0156343	0.0127087	1.02345	0.388651	1.00357	0.0107143	68.2011	0.0146625	0.998873	49.7115	0.998529	3	0.103282	49.0139	1.24179	3.98868	4.12958	0.250709	0.999891	0.999401	0.397139	13.9936
77GLY	76	0.00967665	0.00444968	0.916844	0.260922	1	0	159.84	0.00625625	0.999981	135.157	0.999912	4	0.22449	86.3753	1.59354	0.70918	0.691658	1.41008	0.998558	0.997205	0.369494	12.6067
78HIS	77	0	0	0	0	0	0	0	0	0	0	0	-1	0	0	0	0	0	0	0	0	0	0
79MET	78	0.0271892	0.0254981	0.996802	0.46412	1	0	32.2895	0.0309698	0.999771	29.5687	0.999401	3	0.103282	49.0139	1.24179	3.98868	4.12958	0.250709	0.999891	0.999401	0.397139	13.9936
80VAL	79	0.028707	0.040916	5.62367	1.03396	1.00821	0.00782693	12.4044	0.0806165	0.999798	12.6723	0.999718	3	0.103282	49.0139	1.24179	3.98868	4.12958	0.250709	0.999891	0.999401	0.397139	13.9936
81VAL	80	0.0373559	0.0415957	6.97761	0.400639	1.00688	0.00881142	19.6836	0.0508036	0.99996	17.1282	0.999915	4	0.22449	86.3753	1.59354	0.70918	0.691658	1.41008	0.998558	0.997205	0.369494	12.6067
82SER	81	0	0	0	0	0	0	0	0	0	0	0	-1	0	0	0	0	0	0	0	0	0	0
83GLN	82	0.0363854	0.0405846	2.4307	1.0457	1	0	19.7358	0.0506693	0.999888	20.0094	0.999726	3	0.103282	49.0139	1.24179	3.98868	4.12958	0.250709	0.999891	0.999401	0.397139	13.9936
84MET	83	0.043925	0.0451893	12.7239	1.03281	1.03203	0.0097284	20.4249	0.0489598	0.999974	18.8648	0.999905	4	0.22449	86.3753	1.59354	0.70918	0.691658	1.41008	0.998558	0.997205	0.369494	12.6067
85ALA	84	0.0448361	0.0472935	3.42751	0.822365	1	0	17.5649	0.0569317	0.999968	16.9417	0.999725	4	0.22449	86.3753	1.59354	0.70918	0.691658	1.41008	0.998558	0.997205	0.369494	12.6067
86THR	85	0.0456471	0.0487598	0.0959488	0.201997	0.5	0.5	12.7367	0.0785133	0.99285	17.0906	0.993205	-1	0	0	0	0	0	0	0	0	0	0
87LEU	86	0.0824938	0.103936	11.4765	1.61313	1.01589	0.00604451	5.95411	0.167951	0.999837	7.08461	0.999813	3	0.103282	49.0139	1.24179	3.98868	4.12958	0.250709	0.999891	0.999401	0.397139	13.9936
88LEU	87	0.125026	0.229725	15.645	1.53852	1.03575	0.0110518	3.42479	0.291988	0.988334	2.44391	0.992022	4	0.22449	86.3753	1.59354	0.70918	0.691658	1.41008	0.998558	0.997205	0.369494	12.6067
89ALA	88	0.201246	0.295639	18.5341	2.43785	1.0116	0.00641338	2.83715	0.352467	0.998196	2.30817	0.999156	4	0.22449	86.3753	1.59354	0.70918	0.691658	1.41008	0.998558	0.997205	0.369494	12.6067
90ARG	89	0.184651	0.300297	20.9755	6.48273	1.04083	0.0100206	3.01939	0.331193	0.984994	2.60763	0.99776	4	0.22449	86.3753	1.59354	0.70918	0.691658	1.41008	0.998558	0.997205	0.369494	12.6067
91LYS	90	0.275839	0.457189	44.3017	3.63135	1.14752	0.0219363	1.01067	0.989445	0.999684	1.72325	0.997404	4	0.22449	86.3753	1.59354	0.70918	0.691658	1.41008	0.998558	0.997205	0.369494	12.6067
92HIS	91	0.184644	0.374951	28.4115	3.12669	1.05065	0.0147252	1.95284	0.512075	0.967872	1.28943	0.978866	4	0.22449	86.3753	1.59354	0.70918	0.691658	1.41008	0.998558	0.997205	0.369494	12.6067
93ARG	92	0.123145	0.1648	0.927505	0.508608	0.9	0.3	4.11674	0.242911	0.999143	3.75912	0.997455	4	0.22449	86.3753	1.59354	0.70918	0.691658	1.41008	0.998558	0.997205	0.369494	12.6067
94PRO	93	0.132444	0.20072	1.76439	2.05945	1	0	1.44409	0.692478	0.998339	3.41478	0.997996	4	0.22449	86.3753	1.59354	0.70918	0.691658	1.41008	0.998558	0.997205	0.369494	12.6067
95TRP	94	0.183414	0.354306	33.5928	2.3483	1.08454	0.013969	1.66575	0.600331	0.999769	1.77984	0.997206	5	0.196234	75.9488	1.35655	1.22647	1.11156	0.815346	0.992102	0.997284	0.353795	9.72915
96ILE	95	0.0985773	0.131424	18.161	1.61788	1.02091	0.0125522	6.22962	0.160523	0.999962	6.37083	0.999915	4	0.22449	86.3753	1.59354	0.70918	0.691658	1.41008	0.998558	0.997205	0.369494	12.6067
97LEU	96	0.0191605	0.01491	0.463753	0.290059	1	0	45.3148	0.0220678	0.998714	34.2696	0.998014	4	0.22449	86.3753	1.59354	0.70918	0.691658	1.41008	0.998558	0.997205	0.369494	12.6067
98MET	97	0.0356961	0.0428481	5.63433	1.20758	1.00193	0.00390983	9.68157	0.103289	0.99949	14.9993	0.998705	5	0.196234	75.9488	1.35655	1.22647	1.11156	0.815346	0.992102	0.997284	0.353795	9.72915
99LEU	98	0.0431001	0.0564019	13.3102	1.48204	1.02722	0.0100737	11.9702	0.083541	0.999901	11.549	0.999832	4	0.22449	86.3753	1.59354	0.70918	0.691658	1.41008	0.998558	0.997205	0.369494	12.6067
100TYR	99	0.0181825	0.0149375	7.29211	0.778617	1.00157	0.00315054	59.1245	0.0169135	0.99998	55.1467	0.999951	4	0.22449	86.3753	1.59354	0.70918	0.691658	1.41008	0.998558	0.997205	0.369494	12.6067
101GLY	100	0	0	0	0	0	0	0	0	0	0	0	-1	0	0	0	0	0	0	0	0	0	0
102MET	101	0.0277419	0.0315468	7.68657	0.967979	1.01045	0.00575122	14.6495	0.0682615	0.999813	17.8872	0.999861	5	0.196234	75.9488	1.35655	1.22647	1.11156	0.815346	0.992102	0.997284	0.353795	9.72915
103TRP	102	0.0183396	0.0163117	10.0906	0.811934	1.03233	0.0119255	45.6512	0.0219053	0.999989	49.0985	0.999827	4	0.22449	86.3753	1.59354	0.70918	0.691658	1.41008	0.998558	0.997205	0.369494	12.6067
104ALA	103	0	0	0	0	0	0	0	0	0	0	0	-1	0	0	0	0	0	0	0	0	0	0
105CYS	104	0	0	0	0	0	0	0	0	0	0	0	-1	0	0	0	0	0	0	0	0	0	0
106TRP	105	0.0187236	0.0183253	4.64286	0.780312	1.00864	0.00617895	36.8753	0.0271184	0.999956	37.0278	0.999929	5	0.196234	75.9488	1.35655	1.22647	1.11156	0.815346	0.992102	0.997284	0.353795	9.72915
107CYS	106	0.00436364	0.00398344	0.0319829	0.0353585	0.5	0.5	2133	0.000468822	1	2133	1	-1	0	0	0	0	0	0	0	0	0	0
108VAL	107	0	0	0	0	0	0	0	0	0	0	0	-1	0	0	0	0	0	0	0	0	0	0
109LEU	108	0	0	0	0	0	0	0	0	0	0	0	-1	0	0	0	0	0	0	0	0	0	0
110GLY	109	0	0	0	0	0	0	0	0	0	0	0	-1	0	0	0	0	0	0	0	0	0	0
111THR	110	0.0173302	0.0146217	2.57996	0.626735	1	0	55.1016	0.0181483	0.999823	55.4748	0.999501	5	0.196234	75.9488	1.35655	1.22647	1.11156	0.815346	0.992102	0.997284	0.353795	9.72915
112PRO	111	0.00457143	0.00395897	0.0426439	0.0574111	0.4	0.489898	2133	0.000468822	1	2133	1	-1	0	0	0	0	0	0	0	0	0	0
113GLY	112	0	0	0	0	0	0	0	0	0	0	0	-1	0	0	0	0	0	0	0	0	0	0
114VAL	113	0.0191583	0.0174341	3.26226	0.662698	1	0	43.5171	0.0229795	0.999961	46.118	0.999773	5	0.196234	75.9488	1.35655	1.22647	1.11156	0.815346	0.992102	0.997284	0.353795	9.72915
115ALA	114	0.0170444	0.0167218	2.07356	0.209794	1	0	31.3005	0.0319483	0.999943	38.189	0.999074	5	0.196234	75.9488	1.35655	1.22647	1.11156	0.815346	0.992102	0.997284	0.353795	9.72915
116MET	115	0.00615385	0.0033706	0.0533049	0.0412898	0.7	0.458258	2133	0.000468822	1	2133	1	-1	0	0	0	0	0	0	0	0	0	0
117VAL	116	0	0	0	0	0	0	0	0	0	0	0	-1	0	0	0	0	0	0	0	0	0	0
118LEU	117	0.0377887	0.0435691	8.36354	1.3662	1.01299	0.0101724	18.0005	0.0555539	0.999953	19.6062	0.999602	5	0.196234	75.9488	1.35655	1.22647	1.11156	0.815346	0.992102	0.997284	0.353795	9.72915
119LEU	118	0.0191012	0.0192712	4.88273	0.767739	1.00488	0.0063855	39.8222	0.0251116	0.999979	40.2449	0.999927	6	0.100455	42.5533	1.16261	3.76227	3.45348	0.265797	0.999823	0.999443	0.31584	8.85516
120HIS	119	0.01235	0.0101132	0.911514	1.16553	1	0	58.9593	0.0169609	0.999958	68.1625	0.999791	6	0.100455	42.5533	1.16261	3.76227	3.45348	0.265797	0.999823	0.999443	0.31584	8.85516
121THR	120	0	0	0	0	0	0	0	0	0	0	0	-1	0	0	0	0	0	0	0	0	0	0
122THR	121	0.0445225	0.056286	8.50746	1.51974	1.01065	0.00577424	13.9575	0.071646	0.999907	14.3797	0.99988	6	0.100455	42.5533	1.16261	3.76227	3.45348	0.265797	0.999823	0.999443	0.31584	8.85516
123ILE	122	0.0268279	0.0293819	5.74094	1.34769	1.00855	0.00815762	27.8627	0.0358902	0.999915	29.0115	0.999502	6	0.100455	42.5533	1.16261	3.76227	3.45348	0.265797	0.999823	0.999443	0.31584	8.85516
124SER	123	0	0	0	0	0	0	0	0	0	0	0	-1	0	0	0	0	0	0	0	0	0	0
125PHE	124	0.0963956	0.110969	5.45309	2.62865	1.00177	0.00354388	8.16085	0.122536	0.99993	6.30646	0.999731	6	0.100455	42.5533	1.16261	3.76227	3.45348	0.265797	0.999823	0.999443	0.31584	8.85516
126CYS	125	0.0901888	0.106295	14.5362	2.5552	1.03734	0.0139368	8.65764	0.115505	0.999985	7.59889	0.99991	6	0.100455	42.5533	1.16261	3.76227	3.45348	0.265797	0.999823	0.999443	0.31584	8.85516
127VAL	126	0.0538757	0.0685634	6.77505	1.09618	1.00139	0.00279377	11.9637	0.0835864	0.999906	11.926	0.999872	6	0.100455	42.5533	1.16261	3.76227	3.45348	0.265797	0.999823	0.999443	0.31584	8.85516
128ALA	127	0	0	0	0	0	0	0	0	0	0	0	-1	0	0	0	0	0	0	0	0	0	0
129GLN	128	0.123002	0.163812	8.46482	1.05182	1.0091	0.00695208	4.42673	0.225901	0.999847	4.65243	0.999252	6	0.100455	42.5533	1.16261	3.76227	3.45348	0.265797	0.999823	0.999443	0.31584	8.85516
130PHE	129	0.159769	0.227357	25.4584	1.95872	1.04298	0.0106806	3.67132	0.272382	0.999767	2.48104	0.999639	7	0.207744	66.5458	1.32289	2.1381	1.85553	0.467704	0.999141	0.999213	0.414651	16.3032
131ARG	130	0.259261	0.293612	26.4392	3.24801	1.05465	0.0137795	2.8406	0.352038	0.999922	2.42514	0.999838	7	0.207744	66.5458	1.32289	2.1381	1.85553	0.467704	0.999141	0.999213	0.414651	16.3032
132SER	131	0.155926	0.25791	9.89339	2.17118	1.00616	0.00859479	3.07753	0.324936	0.991417	2.77939	0.998224	7	0.207744	66.5458	1.32289	2.1381	1.85553	0.467704	0.999141	0.999213	0.414651	16.3032
133GLN	132	0.166533	0.208503	2.6226	1.06231	1	0	4.06294	0.246127	0.999663	2.63373	0.998916	7	0.207744	66.5458	1.32289	2.1381	1.85553	0.467704	0.999141	0.999213	0.414651	16.3032
134LEU	133	0.0923546	0.176726	9.28571	2.81062	1.01882	0.0102054	3.67708	0.271955	0.999568	3.50912	0.996901	7	0.207744	66.5458	1.32289	2.1381	1.85553	0.467704	0.999141	0.999213	0.414651	16.3032
135LEU	134	0.0431271	0.046507	7.88913	1.29433	1.00963	0.00599804	19.5391	0.0511794	0.999975	18.9439	0.999516	7	0.207744	66.5458	1.32289	2.1381	1.85553	0.467704	0.999141	0.999213	0.414651	16.3032
136THR	135	0	0	0	0	0	0	0	0	0	0	0	-1	0	0	0	0	0	0	0	0	0	0
137TRP	136	0.0735556	0.11874	4.82942	1.67078	1.00192	0.00576923	6.79573	0.147151	0.979256	4.25659	0.994781	7	0.207744	66.5458	1.32289	2.1381	1.85553	0.467704	0.999141	0.999213	0.414651	16.3032
138LEU	137	0.0235032	0.0227606	4.96269	1.23673	1.0089	0.00810713	44.079	0.0226866	0.998215	36.3225	0.999824	7	0.207744	66.5458	1.32289	2.1381	1.85553	0.467704	0.999141	0.999213	0.414651	16.3032
139CYS	138	0.0151987	0.0124329	3.50213	0.461049	1.0031	0.00620216	42.9963	0.0232578	0.999925	54.1498	0.999943	7	0.207744	66.5458	1.32289	2.1381	1.85553	0.467704	0.999141	0.999213	0.414651	16.3032
140SER	139	0	0	0	0	0	0	0	0	0	0	0	-1	0	0	0	0	0	0	0	0	0	0
141LEU	140	0.0231837	0.0305699	1.242	0.504034	1	0	17.5572	0.0569568	0.999666	25.597	0.999647	7	0.207744	66.5458	1.32289	2.1381	1.85553	0.467704	0.999141	0.999213	0.414651	16.3032
142LEU	141	0.0120934	0.00794087	2.89979	0.66629	1.00682	0.00865478	90.0272	0.0111078	0.999986	106.195	0.999975	7	0.207744	66.5458	1.32289	2.1381	1.85553	0.467704	0.999141	0.999213	0.414651	16.3032
143LEU	142	0.00982456	0.00424315	0.314499	0.185345	1	0	195.26	0.00512138	0.999907	168.629	0.999877	6	0.100455	42.5533	1.16261	3.76227	3.45348	0.265797	0.999823	0.999443	0.31584	8.85516
144LEU	143	0	0	0	0	0	0	0	0	0	0	0	-1	0	0	0	0	0	0	0	0	0	0
145SER	144	0.0092	0.00381576	0.21855	0.110407	1	0	158.726	0.00630016	0.999842	432.15	0.999868	7	0.207744	66.5458	1.32289	2.1381	1.85553	0.467704	0.999141	0.999213	0.414651	16.3032
146THR	145	0.00964384	0.00438356	0.399787	0.104592	1	0	216.976	0.00460881	0.999732	153.551	0.999942	6	0.100455	42.5533	1.16261	3.76227	3.45348	0.265797	0.999823	0.999443	0.31584	8.85516
147LEU	146	0	0	0	0	0	0	0	0	0	0	0	-1	0	0	0	0	0	0	0	0	0	0
148ARG	147	0	0	0	0	0	0	0	0	0	0	0	-1	0	0	0	0	0	0	0	0	0	0
149LEU	148	0.00581818	0.0049326	0.0373134	0.0341318	0.6	0.489898	183.33	0.00545463	0.999954	1154.76	0.999908	6	0.100455	42.5533	1.16261	3.76227	3.45348	0.265797	0.999823	0.999443	0.31584	8.85516
150GLN	149	0	0	0	0	0	0	0	0	0	0	0	-1	0	0	0	0	0	0	0	0	0	0
151GLY	150	0	0	0	0	0	0	0	0	0	0	0	-1	0	0	0	0	0	0	0	0	0	0
152VAL	151	0.0008	0.0024	0.00533049	0.0159915	0.1	0.3	2133	0.000468822	1	2133		-1	0	0	0	0	0	0	0	0	0	0
153GLU	152	0	0	0	0	0	0	0	0	0	0	0	-1	0	0	0	0	0	0	0	0	0	0
154GLU	153	0	0	0	0	0	0	0	0	0	0	0	-1	0	0	0	0	0	0	0	0	0	0
155VAL	154	0	0	0	0	0	0	0	0	0	0	0	-1	0	0	0	0	0	0	0	0	0	0
156LYS	155	0	0	0	0	0	0	0	0	0	0	0	-1	0	0	0	0	0	0	0	0	0	0
157ARG	156	0	0	0	0	0	0	0	0	0	0	0	-1	0	0	0	0	0	0	0	0	0	0
158ARG	157	0	0	0	0	0	0	0	0	0	0	0	-1	0	0	0	0	0	0	0	0	0	0
159TRP	158	0.0016	0.0032	0.010661	0.021322	0.2	0.4	2133	0.000468822	1	2133	1	-1	0	0	0	0	0	0	0	0	0	0
160TYR	159	0	0	0	0	0	0	0	0	0	0	0	-1	0	0	0	0	0	0	0	0	0	0
161LYS	160	0	0	0	0	0	0	0	0	0	0	0	-1	0	0	0	0	0	0	0	0	0	0
162THR	161	0	0	0	0	0	0	0	0	0	0	0	-1	0	0	0	0	0	0	0	0	0	0
163GLU	162	0	0	0	0	0	0	0	0	0	0	0	-1	0	0	0	0	0	0	0	0	0	0
164ASN	163	0	0	0	0	0	0	0	0	0	0	0	-1	0	0	0	0	0	0	0	0	0	0
165GLU	164	0	0	0	0	0	0	0	0	0	0	0	-1	0	0	0	0	0	0	0	0	0	0
166TYR	165	0	0	0	0	0	0	0	0	0	0	0	-1	0	0	0	0	0	0	0	0	0	0
167TYR	166	0	0	0	0	0	0	0	0	0	0	0	-1	0	0	0	0	0	0	0	0	0	0
168LEU	167	0	0	0	0	0	0	0	0	0	0	0	-1	0	0	0	0	0	0	0	0	0	0
169LEU	168	0	0	0	0	0	0	0	0	0	0	0	-1	0	0	0	0	0	0	0	0	0	0
170GLN	169	0	0	0	0	0	0	0	0	0	0	0	-1	0	0	0	0	0	0	0	0	0	0
171PHE	170	0	0	0	0	0	0	0	0	0	0	0	-1	0	0	0	0	0	0	0	0	0	0
172THR	171	0	0	0	0	0	0	0	0	0	0	0	-1	0	0	0	0	0	0	0	0	0	0
173LEU	172	0	0	0	0	0	0	0	0	0	0	0	-1	0	0	0	0	0	0	0	0	0	0
174THR	173	0	0	0	0	0	0	0	0	0	0	0	-1	0	0	0	0	0	0	0	0	0	0
175VAL	174	0	0	0	0	0	0	0	0	0	0	0	-1	0	0	0	0	0	0	0	0	0	0
176ARG	175	0	0	0	0	0	0	0	0	0	0	0	-1	0	0	0	0	0	0	0	0	0	0
177CYS	176	0	0	0	0	0	0	0	0	0	0	0	-1	0	0	0	0	0	0	0	0	0	0
178LEU	177	0	0	0	0	0	0	0	0	0	0	0	-1	0	0	0	0	0	0	0	0	0	0
179TYR	178	0	0	0	0	0	0	0	0	0	0	0	-1	0	0	0	0	0	0	0	0	0	0
180TYR	179	0	0	0	0	0	0	0	0	0	0	0	-1	0	0	0	0	0	0	0	0	0	0
181THR	180	0	0	0	0	0	0	0	0	0	0	0	-1	0	0	0	0	0	0	0	0	0	0
182ASN	181	0	0	0	0	0	0	0	0	0	0	0	-1	0	0	0	0	0	0	0	0	0	0
183PHE	182	0	0	0	0	0	0	0	0	0	0	0	-1	0	0	0	0	0	0	0	0	0	0
184SER	183	0	0	0	0	0	0	0	0	0	0	0	-1	0	0	0	0	0	0	0	0	0	0
185LEU	184	0	0	0	0	0	0	0	0	0	0	0	-1	0	0	0	0	0	0	0	0	0	0
186GLU	185	0	0	0	0	0	0	0	0	0	0	0	-1	0	0	0	0	0	0	0	0	0	0
187LEU	186	0.024	0.0278176	0.122601	0.0924806	0.9	0.3	26.8865	0.0371934	0.998849	23.0887	0.996348	6	0.100455	42.5533	1.16261	3.76227	3.45348	0.265797	0.999823	0.999443	0.31584	8.85516
188CYS	187	0.00436364	0.00712579	0.021322	0.0353585	0.3	0.458258	47.2758	0.0211525	0.996446	913.955	0.998131	7	0.207744	66.5458	1.32289	2.1381	1.85553	0.467704	0.999141	0.999213	0.414651	16.3032
189TRP	188	0.103992	0.167765	16.4659	2.67264	1.03966	0.00932978	4.8965	0.204227	0.988919	3.67873	0.995093	7	0.207744	66.5458	1.32289	2.1381	1.85553	0.467704	0.999141	0.999213	0.414651	16.3032
190GLN	189	0.119096	0.161592	1.7484	0.781167	1.00625	0.01875	1.0935	0.914493	0.998977	3.72591	0.998721	7	0.207744	66.5458	1.32289	2.1381	1.85553	0.467704	0.999141	0.999213	0.414651	16.3032
191GLN	190	0.0372193	0.0381941	1.22068	0.569365	1	0	18.7291	0.0533927	0.999527	18.8143	0.999348	7	0.207744	66.5458	1.32289	2.1381	1.85553	0.467704	0.999141	0.999213	0.414651	16.3032
192LEU	191	0	0	0	0	0	0	0	0	0	0	0	-1	0	0	0	0	0	0	0	0	0	0
193PRO	192	0.0310661	0.0439667	1.90832	0.434884	1.00485	0.00975066	8.88607	0.112536	0.999136	9.25901	0.998748	6	0.100455	42.5533	1.16261	3.76227	3.45348	0.265797	0.999823	0.999443	0.31584	8.85516
194ALA	193	0.0857374	0.12263	0.778252	0.247968	1	0	4.64389	0.215337	0.999608	5.79276	0.998524	6	0.100455	42.5533	1.16261	3.76227	3.45348	0.265797	0.999823	0.999443	0.31584	8.85516
195ALA	194	0.0439184	0.0639923	0.559701	0.248025	1	0	9.64341	0.103698	0.999402	9.96204	0.998627	6	0.100455	42.5533	1.16261	3.76227	3.45348	0.265797	0.999823	0.999443	0.31584	8.85516
196SER	195	0.122293	0.150615	6.45522	0.810322	1.00719	0.00567868	5.45603	0.183284	0.999455	4.37175	0.998951	6	0.100455	42.5533	1.16261	3.76227	3.45348	0.265797	0.999823	0.999443	0.31584	8.85516
197THR	196	0.136899	0.188563	9.47228	1.37151	1.024	0.0144358	2.4582	0.406801	0.999838	3.29753	0.997011	5	0.196234	75.9488	1.35655	1.22647	1.11156	0.815346	0.992102	0.997284	0.353795	9.72915
198SER	197	0.236323	0.344356	7.76119	2.48463	1	0	1.90709	0.524358	0.999864	2.27752	0.99664	5	0.196234	75.9488	1.35655	1.22647	1.11156	0.815346	0.992102	0.997284	0.353795	9.72915
199TYR	198	0	0	0	0	0	0	0	0	0	0	0	-1	0	0	0	0	0	0	0	0	0	0
200SER	199	0.198842	0.257151	11.7217	2.12505	1.02102	0.0161387	3.23699	0.308929	0.999838	2.84985	0.999602	5	0.196234	75.9488	1.35655	1.22647	1.11156	0.815346	0.992102	0.997284	0.353795	9.72915
201PHE	200	0.127015	0.169301	22.9318	3.71071	1.06489	0.0185727	3.84563	0.260035	0.999925	4.23047	0.999333	5	0.196234	75.9488	1.35655	1.22647	1.11156	0.815346	0.992102	0.997284	0.353795	9.72915
202PRO	201	0.235735	0.37489	19.1418	3.84146	1.00379	0.00265168	0.460667	2.17076	0.999137	1.52278	0.999037	5	0.196234	75.9488	1.35655	1.22647	1.11156	0.815346	0.992102	0.997284	0.353795	9.72915
203TRP	202	0.252138	0.37076	25.4318	3.87079	1.01003	0.00655821	2.17523	0.459721	0.999769	1.96714	0.999135	5	0.196234	75.9488	1.35655	1.22647	1.11156	0.815346	0.992102	0.997284	0.353795	9.72915
204MET	203	0	0	0	0	0	0	0	0	0	0	0	-1	0	0	0	0	0	0	0	0	0	0
205LEU	204	0.0498808	0.0585662	4.40299	0.889154	1.00278	0.0055573	11.7175	0.0853424	0.99993	11.5646	0.999834	5	0.196234	75.9488	1.35655	1.22647	1.11156	0.815346	0.992102	0.997284	0.353795	9.72915
206ALA	205	0	0	0	0	0	0	0	0	0	0	0	-1	0	0	0	0	0	0	0	0	0	0
207TYR	206	0	0	0	0	0	0	0	0	0	0	0	-1	0	0	0	0	0	0	0	0	0	0
208VAL	207	0	0	0	0	0	0	0	0	0	0	0	-1	0	0	0	0	0	0	0	0	0	0
209PHE	208	0.0199024	0.0263039	0.943497	0.421783	1	0	16.11	0.0620734	0.999659	20.054	0.999153	5	0.196234	75.9488	1.35655	1.22647	1.11156	0.815346	0.992102	0.997284	0.353795	9.72915
210TYR	209	0	0	0	0	0	0	0	0	0	0	0	-1	0	0	0	0	0	0	0	0	0	0
211TYR	210	0	0	0	0	0	0	0	0	0	0	0	-1	0	0	0	0	0	0	0	0	0	0
212PRO	211	0	0	0	0	0	0	0	0	0	0	0	-1	0	0	0	0	0	0	0	0	0	0
213VAL	212	0	0	0	0	0	0	0	0	0	0	0	-1	0	0	0	0	0	0	0	0	0	0
214LEU	213	0	0	0	0	0	0	0	0	0	0	0	-1	0	0	0	0	0	0	0	0	0	0
215HIS	214	0	0	0	0	0	0	0	0	0	0	0	-1	0	0	0	0	0	0	0	0	0	0
216ASN	215	0	0	0	0	0	0	0	0	0	0	0	-1	0	0	0	0	0	0	0	0	0	0
217GLY	216	0	0	0	0	0	0	0	0	0	0	0	-1	0	0	0	0	0	0	0	0	0	0
218PRO	217	0	0	0	0	0	0	0	0	0	0	0	-1	0	0	0	0	0	0	0	0	0	0
219ILE	218	0	0	0	0	0	0	0	0	0	0	0	-1	0	0	0	0	0	0	0	0	0	0
220LEU	219	0	0	0	0	0	0	0	0	0	0	0	-1	0	0	0	0	0	0	0	0	0	0
221SER	220	0	0	0	0	0	0	0	0	0	0	0	-1	0	0	0	0	0	0	0	0	0	0
222PHE	221	0	0	0	0	0	0	0	0	0	0	0	-1	0	0	0	0	0	0	0	0	0	0
223SER	222	0	0	0	0	0	0	0	0	0	0	0	-1	0	0	0	0	0	0	0	0	0	0
224GLU	223	0	0	0	0	0	0	0	0	0	0	0	-1	0	0	0	0	0	0	0	0	0	0
225PHE	224	0	0	0	0	0	0	0	0	0	0	0	-1	0	0	0	0	0	0	0	0	0	0
226ILE	225	0.0008	0.0024	0.00533049	0.0159915	0.1	0.3	2133	0.000468822	1	2133		-1	0	0	0	0	0	0	0	0	0	0
227LYS	226	0.0104348	0.00598423	0.117271	0.0783419	0.9	0.3	165.038	0.00605919	0.999763	138.589	0.99962	-1	0	0	0	0	0	0	0	0	0	0
228GLN	227	0	0	0	0	0	0	0	0	0	0	0	-1	0	0	0	0	0	0	0	0	0	0
229MET	228	0.0008	0.0024	0.00533049	0.0159915	0.1	0.3	2133	0.000468822	1	2133		-1	0	0	0	0	0	0	0	0	0	0
230GLN	229	0.139647	0.316636	4.56823	0.501208	1.00109	0.00326087	2.22625	0.449185	0.90515	2.49437	0.956794	4	0.22449	86.3753	1.59354	0.70918	0.691658	1.41008	0.998558	0.997205	0.369494	12.6067
231GLN	230	0.125333	0.133564	0.170576	0.169908	0.8	0.4	4.90172	0.20401	0.998661	5.94672	0.996363	4	0.22449	86.3753	1.59354	0.70918	0.691658	1.41008	0.998558	0.997205	0.369494	12.6067
232GLN	231	0.0688089	0.0950281	5.49574	0.799378	1.00584	0.00705845	5.03767	0.198505	0.99994	5.63139	0.998589	4	0.22449	86.3753	1.59354	0.70918	0.691658	1.41008	0.998558	0.997205	0.369494	12.6067
233GLU	232	0.0340645	0.037494	0.373134	0.132728	1	0	23.8106	0.0419981	0.999648	19.2668	0.998822	3	0.103282	49.0139	1.24179	3.98868	4.12958	0.250709	0.999891	0.999401	0.397139	13.9936
234HIS	233	0.0745773	0.0913774	8.43284	2.29593	1.00775	0.00830105	7.47563	0.133768	0.999956	7.91914	0.999919	3	0.103282	49.0139	1.24179	3.98868	4.12958	0.250709	0.999891	0.999401	0.397139	13.9936
235ASP	234	0.0290959	0.0252267	0.8742	0.153014	1	0	15.8361	0.0631468	0.999909	32.4205	0.999827	3	0.103282	49.0139	1.24179	3.98868	4.12958	0.250709	0.999891	0.999401	0.397139	13.9936
236SER	235	0.0787055	0.0973571	6.49254	1.34447	1.00984	0.00676693	6.38542	0.156607	0.999831	6.05922	0.999803	3	0.103282	49.0139	1.24179	3.98868	4.12958	0.250709	0.999891	0.999401	0.397139	13.9936
237LEU	236	0.0995858	0.126301	10.8849	1.61379	1.00877	0.00484405	7.00358	0.142784	0.999905	5.84719	0.999751	3	0.103282	49.0139	1.24179	3.98868	4.12958	0.250709	0.999891	0.999401	0.397139	13.9936
238LYS	237	0.0816015	0.0879293	17.8518	2.86644	1.04859	0.0113253	9.87773	0.101238	0.999988	8.18192	0.999938	3	0.103282	49.0139	1.24179	3.98868	4.12958	0.250709	0.999891	0.999401	0.397139	13.9936
239ALA	238	0.0305018	0.0312747	1.96162	0.564025	1.00227	0.00681818	25.1647	0.0397382	0.999947	24.985	0.999411	3	0.103282	49.0139	1.24179	3.98868	4.12958	0.250709	0.999891	0.999401	0.397139	13.9936
240SER	239	0.0214884	0.0199818	0.506397	0.277237	1	0	40.8726	0.0244662	0.9999	34.8416	0.99955	3	0.103282	49.0139	1.24179	3.98868	4.12958	0.250709	0.999891	0.999401	0.397139	13.9936
241LEU	240	0.0401185	0.0423878	7.46269	1.28685	1.02162	0.0128207	5.71748	0.174902	0.99992	6.44582	0.999814	3	0.103282	49.0139	1.24179	3.98868	4.12958	0.250709	0.999891	0.999401	0.397139	13.9936
242CYS	241	0.0439355	0.0465174	4.73348	1.34404	1.01084	0.0129583	20.7596	0.0481704	0.999906	17.9867	0.99968	3	0.103282	49.0139	1.24179	3.98868	4.12958	0.250709	0.999891	0.999401	0.397139	13.9936
243VAL	242	0.02624	0.0265671	0.506397	0.292206	1	0	24.5625	0.0407125	0.999778	21.4678	0.999243	8	0.03277	7.49467	1.02849	20.3048	20.3121	0.0492494	0.999986	0.999834	0.390639	5.86686
244LEU	243	0.0227782	0.0252503	1.78038	0.699169	1	0	29.9463	0.0333931	0.999883	28.2317	0.999472	3	0.103282	49.0139	1.24179	3.98868	4.12958	0.250709	0.999891	0.999401	0.397139	13.9936
245ALA	244	0.0190604	0.0186433	2.6919	0.64903	1.00701	0.00887552	44.8334	0.0223048	0.999611	32.245	0.999546	3	0.103282	49.0139	1.24179	3.98868	4.12958	0.250709	0.999891	0.999401	0.397139	13.9936
246LEU	245	0.032	0.0363696	4.15778	1.27286	1.01046	0.0126753	22.4751	0.0444938	0.999956	21.7645	0.999696	8	0.03277	7.49467	1.02849	20.3048	20.3121	0.0492494	0.999986	0.999834	0.390639	5.86686
247GLY	246	0.0276364	0.0655595	0.0373134	0.0479744	0.5	0.5	6.1255	0.163252	0.985778	443.674	0.989786	-1	0	0	0	0	0	0	0	0	0	0
248LEU	247	0.0116774	0.00721283	0.666311	0.300831	1	0	37.0661	0.0269789	0.999886	70.0457	0.999722	3	0.103282	49.0139	1.24179	3.98868	4.12958	0.250709	0.999891	0.999401	0.397139	13.9936
249GLY	248	0.0167413	0.0143365	3.06503	0.950039	1.00833	0.0111786	28.8525	0.034659	0.999877	40.6301	0.999651	8	0.03277	7.49467	1.02849	20.3048	20.3121	0.0492494	0.999986	0.999834	0.390639	5.86686
250ARG	249	0.220698	0.313263	9.85608	3.16502	1.00598	0.00615737	1.21239	0.824817	0.999628	1.55262	0.999289	2	0.202153	52.0149	1.17038	1.02206	1.03759	0.97842	0.999141	0.997237	0.407745	18.3427
251LEU	250	0	0	0	0	0	0	0	0	0	0	0	-1	0	0	0	0	0	0	0	0	0	0
252LEU	251	0.00982857	0.00431268	0.565032	0.237431	1	0	197.022	0.00507558	0.999997	139.691	0.999982	8	0.03277	7.49467	1.02849	20.3048	20.3121	0.0492494	0.999986	0.999834	0.390639	5.86686
253CYS	252	0.0402231	0.0464435	6.47655	2.10757	1.00493	0.0057111	18.7384	0.0533662	0.99996	18.938	0.9999	2	0.202153	52.0149	1.17038	1.02206	1.03759	0.97842	0.999141	0.997237	0.407745	18.3427
254TRP	253	0.133079	0.204089	12.5693	4.08969	1.0122	0.00817503	3.547	0.281928	0.999869	3.45981	0.999347	2	0.202153	52.0149	1.17038	1.02206	1.03759	0.97842	0.999141	0.997237	0.407745	18.3427
255TRP	254	0.0024	0.00366606	0.0159915	0.0244274	0.3	0.458258	2133	0.000468822	1	2133		8	0.03277	7.49467	1.02849	20.3048	20.3121	0.0492494	0.999986	0.999834	0.390639	5.86686
256TRP	255	0.0108991	0.00637361	1.21002	0.51131	1	0	49.1913	0.0203288	0.99996	116.631	0.999934	2	0.202153	52.0149	1.17038	1.02206	1.03759	0.97842	0.999141	0.997237	0.407745	18.3427
257LEU	256	0.0561148	0.0698264	5.89019	1.75457	1.0163	0.0150121	11.2952	0.088533	0.99975	9.67272	0.999778	2	0.202153	52.0149	1.17038	1.02206	1.03759	0.97842	0.999141	0.997237	0.407745	18.3427
258ALA	257	0.0112	0.00866564	0.0639659	0.0574111	0.7	0.458258	73.1768	0.0136655	0.996896	89.093	0.996959	2	0.202153	52.0149	1.17038	1.02206	1.03759	0.97842	0.999141	0.997237	0.407745	18.3427
259GLU	258	0	0	0	0	0	0	0	0	0	0	0	-1	0	0	0	0	0	0	0	0	0	0
260LEU	259	0.0192157	0.018176	1.19403	0.552523	1	0	43.9796	0.0227378	0.999606	43.1478	0.999477	2	0.202153	52.0149	1.17038	1.02206	1.03759	0.97842	0.999141	0.997237	0.407745	18.3427
261MET	260	0.038355	0.0423508	4.15245	1.28827	1.00447	0.00710146	21.2723	0.0470095	0.999903	16.8408	0.999463	2	0.202153	52.0149	1.17038	1.02206	1.03759	0.97842	0.999141	0.997237	0.407745	18.3427
262ALA	261	0	0	0	0	0	0	0	0	0	0	0	-1	0	0	0	0	0	0	0	0	0	0
263HIS	262	0	0	0	0	0	0	0	0	0	0	0	-1	0	0	0	0	0	0	0	0	0	0
264LEU	263	0.0217143	0.0163765	0.906183	0.479151	1	0	41.2128	0.0242643	0.999686	37.6474	0.999437	2	0.202153	52.0149	1.17038	1.02206	1.03759	0.97842	0.999141	0.997237	0.407745	18.3427
265MET	264	0.0134194	0.00715169	0.175906	0.101279	1	0	83.5394	0.0119704	0.999738	83.3436	0.998908	2	0.202153	52.0149	1.17038	1.02206	1.03759	0.97842	0.999141	0.997237	0.407745	18.3427
266TYR	265	0	0	0	0	0	0	0	0	0	0	0	-1	0	0	0	0	0	0	0	0	0	0
267MET	266	0	0	0	0	0	0	0	0	0	0	0	-1	0	0	0	0	0	0	0	0	0	0
268HIS	267	0	0	0	0	0	0	0	0	0	0	0	-1	0	0	0	0	0	0	0	0	0	0
269ALA	268	0	0	0	0	0	0	0	0	0	0	0	-1	0	0	0	0	0	0	0	0	0	0
270ILE	269	0	0	0	0	0	0	0	0	0	0	0	-1	0	0	0	0	0	0	0	0	0	0
271TYR	270	0	0	0	0	0	0	0	0	0	0	0	-1	0	0	0	0	0	0	0	0	0	0
272SER	271	0	0	0	0	0	0	0	0	0	0	0	-1	0	0	0	0	0	0	0	0	0	0
273SER	272	0	0	0	0	0	0	0	0	0	0	0	-1	0	0	0	0	0	0	0	0	0	0
274ILE	273	0	0	0	0	0	0	0	0	0	0	0	-1	0	0	0	0	0	0	0	0	0	0
275PRO	274	0	0	0	0	0	0	0	0	0	0	0	-1	0	0	0	0	0	0	0	0	0	0
276LEU	275	0	0	0	0	0	0	0	0	0	0	0	-1	0	0	0	0	0	0	0	0	0	0
277LEU	276	0	0	0	0	0	0	0	0	0	0	0	-1	0	0	0	0	0	0	0	0	0	0
278GLU	277	0	0	0	0	0	0	0	0	0	0	0	-1	0	0	0	0	0	0	0	0	0	0
279THR	278	0	0	0	0	0	0	0	0	0	0	0	-1	0	0	0	0	0	0	0	0	0	0
280VAL	279	0	0	0	0	0	0	0	0	0	0	0	-1	0	0	0	0	0	0	0	0	0	0
281SER	280	0	0	0	0	0	0	0	0	0	0	0	-1	0	0	0	0	0	0	0	0	0	0
282CYS	281	0	0	0	0	0	0	0	0	0	0	0	-1	0	0	0	0	0	0	0	0	0	0
283TRP	282	0.00676923	0.00615385	0.0479744	0.0502877	0.6	0.489898	125.593	0.00796223	0.99879	721.372	0.998166	1	0.0837157	42.8412	1.166	2.88804	2.24944	0.346256	0.967686	0.990647	0.426725	12.127
284THR	283	0	0	0	0	0	0	0	0	0	0	0	-1	0	0	0	0	0	0	0	0	0	0
285LEU	284	0	0	0	0	0	0	0	0	0	0	0	-1	0	0	0	0	0	0	0	0	0	0
286GLY	285	0	0	0	0	0	0	0	0	0	0	0	-1	0	0	0	0	0	0	0	0	0	0
287GLY	286	0	0	0	0	0	0	0	0	0	0	0	-1	0	0	0	0	0	0	0	0	0	0
288LEU	287	0	0	0	0	0	0	0	0	0	0	0	-1	0	0	0	0	0	0	0	0	0	0
289ALA	288	0	0	0	0	0	0	0	0	0	0	0	-1	0	0	0	0	0	0	0	0	0	0
290LEU	289	0	0	0	0	0	0	0	0	0	0	0	-1	0	0	0	0	0	0	0	0	0	0
291ALA	290	0	0	0	0	0	0	0	0	0	0	0	-1	0	0	0	0	0	0	0	0	0	0
292GLN	291	0	0	0	0	0	0	0	0	0	0	0	-1	0	0	0	0	0	0	0	0	0	0
293VAL	292	0	0	0	0	0	0	0	0	0	0	0	-1	0	0	0	0	0	0	0	0	0	0
294LEU	293	0.0616618	0.0721197	3.82196	1.10125	1.00328	0.00719065	7.81782	0.127913	0.999735	9.8917	0.999741	2	0.202153	52.0149	1.17038	1.02206	1.03759	0.97842	0.999141	0.997237	0.407745	18.3427
295PHE	294	0.0219747	0.0356289	0.463753	0.277032	1	0	9.91689	0.100838	0.997819	15.4541	0.996205	2	0.202153	52.0149	1.17038	1.02206	1.03759	0.97842	0.999141	0.997237	0.407745	18.3427
296PHE	295	0	0	0	0	0	0	0	0	0	0	0	-1	0	0	0	0	0	0	0	0	0	0
297TYR	296	0.102745	0.146323	5.48507	1.97451	1.00085	0.00254237	4.61669	0.216605	0.999654	4.82008	0.999413	2	0.202153	52.0149	1.17038	1.02206	1.03759	0.97842	0.999141	0.997237	0.407745	18.3427
298VAL	297	0.0377722	0.0489846	1.75906	0.733596	1	0	7.26418	0.137662	0.999624	13.1762	0.997839	2	0.202153	52.0149	1.17038	1.02206	1.03759	0.97842	0.999141	0.997237	0.407745	18.3427
299LYS	298	0	0	0	0	0	0	0	0	0	0	0	-1	0	0	0	0	0	0	0	0	0	0
300TYR	299	0	0	0	0	0	0	0	0	0	0	0	-1	0	0	0	0	0	0	0	0	0	0
301LEU	300	0.04896	0.0603062	0.250533	0.352014	0.7	0.458258	11.2704	0.0887282	0.997584	16.2205	0.993842	-1	0	0	0	0	0	0	0	0	0	0
302VAL	301	0	0	0	0	0	0	0	0	0	0	0	-1	0	0	0	0	0	0	0	0	0	0
303LEU	302	0	0	0	0	0	0	0	0	0	0	0	-1	0	0	0	0	0	0	0	0	0	0
304PHE	303	0	0	0	0	0	0	0	0	0	0	0	-1	0	0	0	0	0	0	0	0	0	0
305GLY	304	0.0290909	0.0558723	0.0319829	0.0682636	0.2	0.4	9.14058	0.109402	0.989148	13.4125	0.985131	-1	0	0	0	0	0	0	0	0	0	0
306VAL	305	0.0008	0.0024	0.00533049	0.0159915	0.1	0.3	2133	0.000468822	1	2133		8	0.03277	7.49467	1.02849	20.3048	20.3121	0.0492494	0.999986	0.999834	0.390639	5.86686
307PRO	306	0	0	0	0	0	0	0	0	0	0	0	-1	0	0	0	0	0	0	0	0	0	0
308ALA	307	0.0101818	0.0174242	0.0373134	0.0676363	0.3	0.458258	31.5279	0.031718	0.997067	49.7909	0.994045	8	0.03277	7.49467	1.02849	20.3048	20.3121	0.0492494	0.999986	0.999834	0.390639	5.86686
309LEU	308	0.0016	0.0032	0.010661	0.021322	0.2	0.4	2133	0.000468822	1	2133		8	0.03277	7.49467	1.02849	20.3048	20.3121	0.0492494	0.999986	0.999834	0.390639	5.86686
310LEU	309	0.00872727	0.00586346	0.101279	0.120261	0.6	0.489898	125.705	0.00795515	0.999915	135.22	0.999414	3	0.103282	49.0139	1.24179	3.98868	4.12958	0.250709	0.999891	0.999401	0.397139	13.9936
311MET	310	0	0	0	0	0	0	0	0	0	0	0	-1	0	0	0	0	0	0	0	0	0	0
312ARG	311	0.114556	0.125082	5.05864	1.73244	1	0	1.53633	0.650901	0.999792	6.73292	0.999701	2	0.202153	52.0149	1.17038	1.02206	1.03759	0.97842	0.999141	0.997237	0.407745	18.3427
313LEU	312	0.0347826	0.032994	0.138593	0.198306	0.7	0.458258	19.161	0.0521892	0.996844	20.6238	0.995824	3	0.103282	49.0139	1.24179	3.98868	4.12958	0.250709	0.999891	0.999401	0.397139	13.9936
314ASP	313	0	0	0	0	0	0	0	0	0	0	0	-1	0	0	0	0	0	0	0	0	0	0
315GLY	314	0.0048	0.010245	0.010661	0.021322	0.2	0.4	45.9452	0.0217651	0.990554	55.7433	0.982454	8	0.03277	7.49467	1.02849	20.3048	20.3121	0.0492494	0.999986	0.999834	0.390639	5.86686
316LEU	315	0	0	0	0	0	0	0	0	0	0	0	-1	0	0	0	0	0	0	0	0	0	0
317THR	316	0.0204211	0.0194836	0.21855	0.212485	0.9	0.3	41.9456	0.0238404	0.999354	35.3882	0.998471	-1	0	0	0	0	0	0	0	0	0	0
318PRO	317	0.0103529	0.0108949	0.0639659	0.113828	0.4	0.489898	65.6067	0.0152424	0.999652	63.3668	0.99686	-1	0	0	0	0	0	0	0	0	0	0
319PRO	318	0.004	0.00737564	0.0159915	0.0244274	0.3	0.458258	76.9303	0.0129988	0.996039	1095.39	0.993895	8	0.03277	7.49467	1.02849	20.3048	20.3121	0.0492494	0.999986	0.999834	0.390639	5.86686
320ALA	319	0.126495	0.163563	2.18017	0.990798	1	0	3.64579	0.274289	0.999702	4.22324	0.999298	2	0.202153	52.0149	1.17038	1.02206	1.03759	0.97842	0.999141	0.997237	0.407745	18.3427
321LEU	320	0.0817699	0.0954719	4.57889	1.84568	1.00258	0.0040012	8.63488	0.115809	0.999857	8.44368	0.999613	2	0.202153	52.0149	1.17038	1.02206	1.03759	0.97842	0.999141	0.997237	0.407745	18.3427
322PRO	321	0	0	0	0	0	0	0	0	0	0	0	-1	0	0	0	0	0	0	0	0	0	0
323ARG	322	0.210804	0.358938	10.2932	3.31233	1.00488	0.00557783	1.57934	0.633175	0.999608	1.73478	0.997626	2	0.202153	52.0149	1.17038	1.02206	1.03759	0.97842	0.999141	0.997237	0.407745	18.3427
324CYS	323	0.126235	0.172657	8.36887	2.42323	1.00897	0.0133297	4.92211	0.203165	0.999831	3.54327	0.999218	2	0.202153	52.0149	1.17038	1.02206	1.03759	0.97842	0.999141	0.997237	0.407745	18.3427
325VAL	324	0	0	0	0	0	0	0	0	0	0	0	-1	0	0	0	0	0	0	0	0	0	0
326SER	325	0.0708714	0.107777	7.61727	2.39984	1.00872	0.0120413	5.6281	0.17768	0.999809	6.4762	0.99929	0	0.167504	74.6588	1.46205	2.32325	1.76908	0.430431	0.991368	0.994917	0.440136	16.1247
327THR	326	0.06776	0.093941	0.916844	0.414135	1	0	7.38311	0.135444	0.999564	5.9419	0.998882	0	0.167504	74.6588	1.46205	2.32325	1.76908	0.430431	0.991368	0.994917	0.440136	16.1247
328MET	327	0	0	0	0	0	0	0	0	0	0	0	-1	0	0	0	0	0	0	0	0	0	0
329PHE	328	0	0	0	0	0	0	0	0	0	0	0	-1	0	0	0	0	0	0	0	0	0	0
330SER	329	0	0	0	0	0	0	0	0	0	0	0	-1	0	0	0	0	0	0	0	0	0	0
331PHE	330	0	0	0	0	0	0	0	0	0	0	0	-1	0	0	0	0	0	0	0	0	0	0
332THR	331	0.0008	0.0024	0.00533049	0.0159915	0.1	0.3	2133	0.000468822	1	2133		-1	0	0	0	0	0	0	0	0	0	0
333GLY	332	0	0	0	0	0	0	0	0	0	0	0	-1	0	0	0	0	0	0	0	0	0	0
334MET	333	0	0	0	0	0	0	0	0	0	0	0	-1	0	0	0	0	0	0	0	0	0	0
335TRP	334	0	0	0	0	0	0	0	0	0	0	0	-1	0	0	0	0	0	0	0	0	0	0
336ARG	335	0.0594872	0.0641484	0.314499	0.323759	1	0	14.2537	0.0701572	0.999798	12.5467	0.99864	9	0.125594	41.5352	1.16913	2.73287	3.26689	0.365916	0.99982	0.996782	0.401884	13.955
337TYR	336	0.0536536	0.0631284	3.01706	1.15592	1	0	11.5496	0.0865829	0.999923	11.1915	0.999817	2	0.202153	52.0149	1.17038	1.02206	1.03759	0.97842	0.999141	0.997237	0.407745	18.3427
338PHE	337	0	0	0	0	0	0	0	0	0	0	0	-1	0	0	0	0	0	0	0	0	0	0
339ASP	338	0	0	0	0	0	0	0	0	0	0	0	-1	0	0	0	0	0	0	0	0	0	0
340VAL	339	0	0	0	0	0	0	0	0	0	0	0	-1	0	0	0	0	0	0	0	0	0	0
341GLY	340	0	0	0	0	0	0	0	0	0	0	0	-1	0	0	0	0	0	0	0	0	0	0
342LEU	341	0	0	0	0	0	0	0	0	0	0	0	-1	0	0	0	0	0	0	0	0	0	0
343HIS	342	0	0	0	0	0	0	0	0	0	0	0	-1	0	0	0	0	0	0	0	0	0	0
344ASN	343	0	0	0	0	0	0	0	0	0	0	0	-1	0	0	0	0	0	0	0	0	0	0
345PHE	344	0	0	0	0	0	0	0	0	0	0	0	-1	0	0	0	0	0	0	0	0	0	0
346LEU	345	0	0	0	0	0	0	0	0	0	0	0	-1	0	0	0	0	0	0	0	0	0	0
347ILE	346	0	0	0	0	0	0	0	0	0	0	0	-1	0	0	0	0	0	0	0	0	0	0
348ARG	347	0.0016	0.0048	0.00533049	0.0159915	0.1	0.3	74.8545	0.0133592	0.976371	898.114		10	0.10218	34.6429	1.17264	3.69701	3.89336	0.270489	0.999849	0.999765	0.337024	9.91843
349TYR	348	0.0142857	0.0186832	0.0533049	0.071516	0.4	0.489898	34.2451	0.0292013	0.999131	29.8484	0.995058	7	0.207744	66.5458	1.32289	2.1381	1.85553	0.467704	0.999141	0.999213	0.414651	16.3032
350VAL	349	0.05792	0.107266	0.138593	0.273054	0.4	0.489898	4.94948	0.202041	0.992531	10.278	0.993099	7	0.207744	66.5458	1.32289	2.1381	1.85553	0.467704	0.999141	0.999213	0.414651	16.3032
351TYR	350	0	0	0	0	0	0	0	0	0	0	0	-1	0	0	0	0	0	0	0	0	0	0
352ILE	351	0.0435229	0.0506362	0.954158	0.460062	1	0	19.9939	0.0500153	0.99882	8.86193	0.998456	10	0.10218	34.6429	1.17264	3.69701	3.89336	0.270489	0.999849	0.999765	0.337024	9.91843
353PRO	352	0.0750545	0.0931141	2.5693	1.36002	1.00905	0.00996259	7.00742	0.142706	0.99959	7.38813	0.999276	7	0.207744	66.5458	1.32289	2.1381	1.85553	0.467704	0.999141	0.999213	0.414651	16.3032
354VAL	353	0.100343	0.16438	5.07463	1.75256	1.01358	0.0197701	4.90404	0.203914	0.981942	3.82173	0.996113	7	0.207744	66.5458	1.32289	2.1381	1.85553	0.467704	0.999141	0.999213	0.414651	16.3032
355GLY	354	0.0860816	0.125774	2.32942	0.918965	1	0	4.7378	0.211069	0.999667	5.17147	0.99738	10	0.10218	34.6429	1.17264	3.69701	3.89336	0.270489	0.999849	0.999765	0.337024	9.91843
356GLY	355	0.0323404	0.033373	0.335821	0.213286	1	0	26.1113	0.0382977	0.999541	19.644	0.99845	10	0.10218	34.6429	1.17264	3.69701	3.89336	0.270489	0.999849	0.999765	0.337024	9.91843
357SER	356	0.12422	0.198223	1.35928	0.891723	1	0	1.99748	0.500632	0.995615	2.47154	0.994673	9	0.125594	41.5352	1.16913	2.73287	3.26689	0.365916	0.99982	0.996782	0.401884	13.955
358GLN	357	0.0493333	0.0790493	5.21855	1.29223	1.0118	0.0135723	4.65919	0.21463	0.999753	5.51943	0.997096	9	0.125594	41.5352	1.16913	2.73287	3.26689	0.365916	0.99982	0.996782	0.401884	13.955
359HIS	358	0.107264	0.13905	13.3422	2.85816	1.03355	0.0175028	6.85392	0.145902	0.99514	4.03387	0.999606	10	0.10218	34.6429	1.17264	3.69701	3.89336	0.270489	0.999849	0.999765	0.337024	9.91843
360GLY	359	0.100405	0.116181	4.09915	0.800089	1.01129	0.00869696	3.57321	0.27986	0.999591	3.58465	0.999326	9	0.125594	41.5352	1.16913	2.73287	3.26689	0.365916	0.99982	0.996782	0.401884	13.955
361LEU	360	0.112328	0.191013	10.2399	2.69529	1.01205	0.0137511	2.40657	0.415529	0.999664	2.82607	0.995316	9	0.125594	41.5352	1.16913	2.73287	3.26689	0.365916	0.99982	0.996782	0.401884	13.955
362LEU	361	0.064793	0.0816909	13.0864	2.56388	1.03318	0.0144627	9.30876	0.107426	0.999967	9.73211	0.999809	10	0.10218	34.6429	1.17264	3.69701	3.89336	0.270489	0.999849	0.999765	0.337024	9.91843
363GLY	362	0.0403951	0.0360828	2.23348	0.71653	1.00222	0.00666667	13.9759	0.0715516	0.999973	15.3052	0.999854	10	0.10218	34.6429	1.17264	3.69701	3.89336	0.270489	0.999849	0.999765	0.337024	9.91843
364THR	363	0.171636	0.167753	0.421109	0.420704	1	0	4.16109	0.240322	0.999468	3.77897	0.997968	9	0.125594	41.5352	1.16913	2.73287	3.26689	0.365916	0.99982	0.996782	0.401884	13.955
365LEU	364	0.0227059	0.0212508	4.13113	0.714862	1.00994	0.010314	35.1933	0.0284145	0.999988	33.2451	0.999935	9	0.125594	41.5352	1.16913	2.73287	3.26689	0.365916	0.99982	0.996782	0.401884	13.955
366PHE	365	0.0494391	0.0729021	13.4915	3.33353	1.04581	0.0166317	8.75094	0.114273	0.999696	8.97845	0.999652	10	0.10218	34.6429	1.17264	3.69701	3.89336	0.270489	0.999849	0.999765	0.337024	9.91843
367SER	366	0.0128	0.0111427	0.101279	0.0995818	0.9	0.3	54.9992	0.0181821	0.998703	72.3805	0.997942	10	0.10218	34.6429	1.17264	3.69701	3.89336	0.270489	0.999849	0.999765	0.337024	9.91843
368THR	367	0	0	0	0	0	0	0	0	0	0	0	-1	0	0	0	0	0	0	0	0	0	0
369ALA	368	0.0122	0.00720833	0.879531	0.275179	1	0	121.955	0.00819974	0.999939	108.937	0.999863	10	0.10218	34.6429	1.17264	3.69701	3.89336	0.270489	0.999849	0.999765	0.337024	9.91843
370MET	369	0.0380362	0.063332	2.97441	0.984569	1.00706	0.0090142	6.71636	0.14889	0.999361	6.81652	0.998583	7	0.207744	66.5458	1.32289	2.1381	1.85553	0.467704	0.999141	0.999213	0.414651	16.3032
371THR	370	0	0	0	0	0	0	0	0	0	0	0	-1	0	0	0	0	0	0	0	0	0	0
372PHE	371	0	0	0	0	0	0	0	0	0	0	0	-1	0	0	0	0	0	0	0	0	0	0
373ALA	372	0.0139726	0.009989	0.858209	0.397077	1	0	89.3062	0.0111974	0.999969	82.9898	0.999868	10	0.10218	34.6429	1.17264	3.69701	3.89336	0.270489	0.999849	0.999765	0.337024	9.91843
374PHE	373	0.0329846	0.0499798	1.1194	1.05188	1	0	15.1861	0.0658496	0.998953	8.64893	0.996018	7	0.207744	66.5458	1.32289	2.1381	1.85553	0.467704	0.999141	0.999213	0.414651	16.3032
375VAL	374	0	0	0	0	0	0	0	0	0	0	0	-1	0	0	0	0	0	0	0	0	0	0
376SER	375	0	0	0	0	0	0	0	0	0	0	0	-1	0	0	0	0	0	0	0	0	0	0
377TYR	376	0.0160708	0.0150137	1.30597	0.523502	1	0	38.5968	0.0259089	0.999933	44.2111	0.998993	7	0.207744	66.5458	1.32289	2.1381	1.85553	0.467704	0.999141	0.999213	0.414651	16.3032
378TRP	377	0.0016	0.0048	0.00533049	0.0159915	0.1	0.3	74.8545	0.0133592	0.976371	486.484		7	0.207744	66.5458	1.32289	2.1381	1.85553	0.467704	0.999141	0.999213	0.414651	16.3032
379HIS	378	0	0	0	0	0	0	0	0	0	0	0	-1	0	0	0	0	0	0	0	0	0	0
380GLY	379	0	0	0	0	0	0	0	0	0	0	0	-1	0	0	0	0	0	0	0	0	0	0
381GLY	380	0.0016	0.0032	0.010661	0.021322	0.2	0.4	2133	0.000468822	1	2133		7	0.207744	66.5458	1.32289	2.1381	1.85553	0.467704	0.999141	0.999213	0.414651	16.3032
382TYR	381	0	0	0	0	0	0	0	0	0	0	0	-1	0	0	0	0	0	0	0	0	0	0
383ASP	382	0	0	0	0	0	0	0	0	0	0	0	-1	0	0	0	0	0	0	0	0	0	0
384TYR	383	0	0	0	0	0	0	0	0	0	0	0	-1	0	0	0	0	0	0	0	0	0	0
385LEU	384	0	0	0	0	0	0	0	0	0	0	0	-1	0	0	0	0	0	0	0	0	0	0
386TRP	385	0.0129231	0.00928757	0.660981	0.299837	1	0	74.7632	0.0133756	0.999962	70.6094	0.999858	10	0.10218	34.6429	1.17264	3.69701	3.89336	0.270489	0.999849	0.999765	0.337024	9.91843
387CYS	386	0	0	0	0	0	0	0	0	0	0	0	-1	0	0	0	0	0	0	0	0	0	0
388TRP	387	0	0	0	0	0	0	0	0	0	0	0	-1	0	0	0	0	0	0	0	0	0	0
389ALA	388	0.0008	0.0024	0.00533049	0.0159915	0.1	0.3	2133	0.000468822	1	2133		10	0.10218	34.6429	1.17264	3.69701	3.89336	0.270489	0.999849	0.999765	0.337024	9.91843
390ALA	389	0.00666667	0.00442217	0.0479744	0.0373134	0.7	0.458258	207.734	0.00481384	0.999987	1354.48	0.999897	10	0.10218	34.6429	1.17264	3.69701	3.89336	0.270489	0.999849	0.999765	0.337024	9.91843
391LEU	390	0.00963265	0.00322423	0.261194	0.16421	1	0	152.381	0.00656251	0.99977	150.158	0.999486	9	0.125594	41.5352	1.16913	2.73287	3.26689	0.365916	0.99982	0.996782	0.401884	13.955
392ASN	391	0	0	0	0	0	0	0	0	0	0	0	-1	0	0	0	0	0	0	0	0	0	0
393TRP	392	0.0130967	0.00849733	3.6194	1.02519	1.00255	0.00509857	107.805	0.00927605	0.999982	93.5723	0.99995	10	0.10218	34.6429	1.17264	3.69701	3.89336	0.270489	0.999849	0.999765	0.337024	9.91843
394LEU	393	0.0287067	0.0304734	3.96588	0.829298	1.00662	0.00839416	27.2523	0.0366942	0.999895	25.7233	0.999854	9	0.125594	41.5352	1.16913	2.73287	3.26689	0.365916	0.99982	0.996782	0.401884	13.955
395GLY	394	0.0105263	0.00522513	0.202559	0.0947569	1	0	163.239	0.00612599	0.999965	139.358	0.999666	9	0.125594	41.5352	1.16913	2.73287	3.26689	0.365916	0.99982	0.996782	0.401884	13.955
396VAL	395	0	0	0	0	0	0	0	0	0	0	0	-1	0	0	0	0	0	0	0	0	0	0
397THR	396	0.0286512	0.0306536	2.1322	0.742451	1	0	24.739	0.040422	0.99974	26.1879	0.999502	9	0.125594	41.5352	1.16913	2.73287	3.26689	0.365916	0.99982	0.996782	0.401884	13.955
398VAL	397	0.0462753	0.0598647	4.96802	1.13823	1.00898	0.00912895	8.46017	0.118201	0.999768	12.4532	0.999748	9	0.125594	41.5352	1.16913	2.73287	3.26689	0.365916	0.99982	0.996782	0.401884	13.955
399GLU	398	0.00654545	0.0126804	0.0159915	0.0341318	0.2	0.4	39.5257	0.0253	0.9937	463.226		-1	0	0	0	0	0	0	0	0	0	0
400ASN	399	0.147724	0.195063	1.00746	0.725985	1	0	2.99814	0.33354	0.99664	2.83167	0.995534	9	0.125594	41.5352	1.16913	2.73287	3.26689	0.365916	0.99982	0.996782	0.401884	13.955
401GLY	400	0.0876852	0.126988	7.32409	2.39945	1.00269	0.00416798	3.99954	0.250029	0.999707	5.09302	0.996472	9	0.125594	41.5352	1.16913	2.73287	3.26689	0.365916	0.99982	0.996782	0.401884	13.955
402VAL	401	0.0298495	0.0290735	2.50533	0.742069	1.00161	0.00483871	28.8927	0.0346108	0.999863	29.2545	0.999873	9	0.125594	41.5352	1.16913	2.73287	3.26689	0.365916	0.99982	0.996782	0.401884	13.955
403ARG	402	0.0821333	0.14027	1.41791	0.978316	1	0	1.12385	0.889799	0.996044	3.85257	0.996674	9	0.125594	41.5352	1.16913	2.73287	3.26689	0.365916	0.99982	0.996782	0.401884	13.955
404ARG	403	0.104973	0.167976	12.8625	2.72273	1.0223	0.0143283	2.40232	0.416264	0.999457	3.98168	0.996202	9	0.125594	41.5352	1.16913	2.73287	3.26689	0.365916	0.99982	0.996782	0.401884	13.955
405LEU	404	0.0702464	0.0783307	9.08316	2.11993	1.02048	0.015589	4.96516	0.201403	0.999952	6.7724	0.999865	9	0.125594	41.5352	1.16913	2.73287	3.26689	0.365916	0.99982	0.996782	0.401884	13.955
406GLU	405	0.0225	0.0288747	0.0799574	0.0429758	0.9	0.3	26.875	0.0372093	0.997973	24.6811	0.99598	-1	0	0	0	0	0	0	0	0	0	0
407ALA	406	0.0329231	0.0334763	2.69723	0.814781	1	0	28.1016	0.0355851	0.999944	23.3732	0.999779	9	0.125594	41.5352	1.16913	2.73287	3.26689	0.365916	0.99982	0.996782	0.401884	13.955
408THR	407	0.107826	0.201917	4.63753	1.31091	1.01069	0.0118223	2.32284	0.430508	0.999595	2.60036	0.994261	11	0.112371	60.7836	1.35035	2.46196	2.82501	0.406181	0.999672	0.997012	0.413414	16.7556
409PRO	408	0.0564289	0.0974222	4.70682	1.65298	1.00746	0.00946297	5.71444	0.174995	0.999725	5.7179	0.999443	11	0.112371	60.7836	1.35035	2.46196	2.82501	0.406181	0.999672	0.997012	0.413414	16.7556
410CYS	409	0.103527	0.171498	4.28571	1.3333	1.00099	0.0029703	4.63206	0.215887	0.993566	3.86745	0.998179	11	0.112371	60.7836	1.35035	2.46196	2.82501	0.406181	0.999672	0.997012	0.413414	16.7556
411ILE	410	0.049124	0.0996566	0.964819	0.529009	1.00769	0.0230769	6.70908	0.149052	0.945591	6.23379	0.983397	11	0.112371	60.7836	1.35035	2.46196	2.82501	0.406181	0.999672	0.997012	0.413414	16.7556
412GLN	411	0.0516725	0.0824388	2.38273	0.582976	1.004	0.012	3.51928	0.284149	0.998912	7.08288	0.998976	11	0.112371	60.7836	1.35035	2.46196	2.82501	0.406181	0.999672	0.997012	0.413414	16.7556
413ASP	412	0.0161905	0.0166064	0.234542	0.11232	1	0	64.2246	0.0155704	0.988132	49.251	0.99884	-1	0	0	0	0	0	0	0	0	0	0
414SER	413	0.0434749	0.0718273	4.55224	1.07939	1.00884	0.008857	5.98897	0.166973	0.999395	6.89092	0.999349	11	0.112371	60.7836	1.35035	2.46196	2.82501	0.406181	0.999672	0.997012	0.413414	16.7556
415LEU	414	0.0258201	0.0251183	1.23134	0.626848	1.02264	0.0312046	34.5618	0.0289337	0.999851	32.9037	0.9997	11	0.112371	60.7836	1.35035	2.46196	2.82501	0.406181	0.999672	0.997012	0.413414	16.7556
416ALA	415	0.04352	0.0670938	2.57463	0.406692	1.00189	0.00566038	13.3314	0.075011	0.984285	7.9896	0.999278	11	0.112371	60.7836	1.35035	2.46196	2.82501	0.406181	0.999672	0.997012	0.413414	16.7556
417ARG	416	0.0924941	0.134721	24.5416	2.77526	1.06906	0.0110456	3.23912	0.308726	0.999634	4.31927	0.99968	11	0.112371	60.7836	1.35035	2.46196	2.82501	0.406181	0.999672	0.997012	0.413414	16.7556
418TYR	417	0.0813009	0.152676	16.4819	4.06796	1.06764	0.0273913	2.47681	0.403746	0.999349	2.92776	0.996653	11	0.112371	60.7836	1.35035	2.46196	2.82501	0.406181	0.999672	0.997012	0.413414	16.7556
419PHE	418	0.0837491	0.120974	17.1215	2.94664	1.04221	0.0153967	5.04289	0.198299	0.999841	5.42906	0.999157	11	0.112371	60.7836	1.35035	2.46196	2.82501	0.406181	0.999672	0.997012	0.413414	16.7556
420SER	419	0.132675	0.209326	8.55011	1.71061	1.01641	0.0119375	2.98609	0.334886	0.999874	2.77658	0.999578	1	0.0837157	42.8412	1.166	2.88804	2.24944	0.346256	0.967686	0.990647	0.426725	12.127
421PRO	420	0.0267586	0.0233971	0.804904	0.471048	1	0	39.0906	0.0255816	0.999917	31.7652	0.999494	1	0.0837157	42.8412	1.166	2.88804	2.24944	0.346256	0.967686	0.990647	0.426725	12.127
422GLN	421	0.184773	0.286645	5.3145	1.10511	1.00363	0.00445801	2.87812	0.347449	0.995169	2.30564	0.99837	1	0.0837157	42.8412	1.166	2.88804	2.24944	0.346256	0.967686	0.990647	0.426725	12.127
423ALA	422	0.0779668	0.131585	8.23028	1.26776	1.00609	0.00678804	3.25351	0.30736	0.999421	4.6984	0.991768	1	0.0837157	42.8412	1.166	2.88804	2.24944	0.346256	0.967686	0.990647	0.426725	12.127
424ARG	423	0.118888	0.193557	3.11301	1.57646	1.00303	0.00909091	3.81742	0.261957	0.998924	3.41628	0.996719	11	0.112371	60.7836	1.35035	2.46196	2.82501	0.406181	0.999672	0.997012	0.413414	16.7556
425ARG	424	0.0633559	0.0704532	2.22281	1.07777	1	0	12.8433	0.0778614	0.999568	7.21743	0.999079	0	0.167504	74.6588	1.46205	2.32325	1.76908	0.430431	0.991368	0.994917	0.440136	16.1247
426ARG	425	0.155511	0.275793	7.04691	1.79659	1.00567	0.00487577	2.31639	0.431707	0.999776	2.53375	0.996132	1	0.0837157	42.8412	1.166	2.88804	2.24944	0.346256	0.967686	0.990647	0.426725	12.127
427PHE	426	0.0547903	0.095976	18.2569	3.02754	1.05944	0.0271272	3.97804	0.25138	0.999693	5.97076	0.991452	11	0.112371	60.7836	1.35035	2.46196	2.82501	0.406181	0.999672	0.997012	0.413414	16.7556
428HIS	427	0.0598378	0.0744303	1.35394	0.845248	1	0	9.61651	0.103988	0.999831	8.61073	0.999152	11	0.112371	60.7836	1.35035	2.46196	2.82501	0.406181	0.999672	0.997012	0.413414	16.7556
429ALA	428	0	0	0	0	0	0	0	0	0	0	0	-1	0	0	0	0	0	0	0	0	0	0
430ALA	429	0.0234369	0.0250021	3.16098	0.891978	1.00378	0.00771185	21.5185	0.0464717	0.999903	26.985	0.999384	11	0.112371	60.7836	1.35035	2.46196	2.82501	0.406181	0.999672	0.997012	0.413414	16.7556
431LEU	430	0.0317834	0.0523981	4.44563	1.38965	1.00845	0.0109683	7.41551	0.134853	0.998286	11.2393	0.998896	11	0.112371	60.7836	1.35035	2.46196	2.82501	0.406181	0.999672	0.997012	0.413414	16.7556
432ALA	431	0.0008	0.0024	0.00533049	0.0159915	0.1	0.3	2133	0.000468822	1	2133		-1	0	0	0	0	0	0	0	0	0	0
433SER	432	0.0129901	0.0103086	0.549041	0.134957	1	0	36.4379	0.0274439	0.999864	40.5308	0.999495	11	0.112371	60.7836	1.35035	2.46196	2.82501	0.406181	0.999672	0.997012	0.413414	16.7556
434CYS	433	0.0145131	0.010951	2.19616	0.721017	1.0027	0.00810811	94.0766	0.0106296	0.999201	76.4651	0.999895	11	0.112371	60.7836	1.35035	2.46196	2.82501	0.406181	0.999672	0.997012	0.413414	16.7556
435SER	434	0.0113377	0.00678808	0.852878	0.224894	1	0	68.7829	0.0145385	0.999958	95.8879	0.999849	9	0.125594	41.5352	1.16913	2.73287	3.26689	0.365916	0.99982	0.996782	0.401884	13.955
436THR	435	0	0	0	0	0	0	0	0	0	0	0	-1	0	0	0	0	0	0	0	0	0	0
437SER	436	0	0	0	0	0	0	0	0	0	0	0	-1	0	0	0	0	0	0	0	0	0	0
438MET	437	0.0104471	0.00520973	0.458422	0.104456	1	0	164.79	0.00606832	0.999978	145.967	0.999922	9	0.125594	41.5352	1.16913	2.73287	3.26689	0.365916	0.99982	0.996782	0.401884	13.955
439LEU	438	0	0	0	0	0	0	0	0	0	0	0	-1	0	0	0	0	0	0	0	0	0	0
440ILE	439	0	0	0	0	0	0	0	0	0	0	0	-1	0	0	0	0	0	0	0	0	0	0
441LEU	440	0	0	0	0	0	0	0	0	0	0	0	-1	0	0	0	0	0	0	0	0	0	0
442SER	441	0	0	0	0	0	0	0	0	0	0	0	-1	0	0	0	0	0	0	0	0	0	0
443ASN	442	0	0	0	0	0	0	0	0	0	0	0	-1	0	0	0	0	0	0	0	0	0	0
444LEU	443	0	0	0	0	0	0	0	0	0	0	0	-1	0	0	0	0	0	0	0	0	0	0
445VAL	444	0	0	0	0	0	0	0	0	0	0	0	-1	0	0	0	0	0	0	0	0	0	0
446PHE	445	0	0	0	0	0	0	0	0	0	0	0	-1	0	0	0	0	0	0	0	0	0	0
447LEU	446	0	0	0	0	0	0	0	0	0	0	0	-1	0	0	0	0	0	0	0	0	0	0
448GLY	447	0	0	0	0	0	0	0	0	0	0	0	-1	0	0	0	0	0	0	0	0	0	0
449GLY	448	0	0	0	0	0	0	0	0	0	0	0	-1	0	0	0	0	0	0	0	0	0	0
450ASN	449	0	0	0	0	0	0	0	0	0	0	0	-1	0	0	0	0	0	0	0	0	0	0
451GLU	450	0	0	0	0	0	0	0	0	0	0	0	-1	0	0	0	0	0	0	0	0	0	0
452VAL	451	0	0	0	0	0	0	0	0	0	0	0	-1	0	0	0	0	0	0	0	0	0	0
453GLY	452	0	0	0	0	0	0	0	0	0	0	0	-1	0	0	0	0	0	0	0	0	0	0
454LYS	453	0	0	0	0	0	0	0	0	0	0	0	-1	0	0	0	0	0	0	0	0	0	0
455THR	454	0	0	0	0	0	0	0	0	0	0	0	-1	0	0	0	0	0	0	0	0	0	0
456TYR	455	0	0	0	0	0	0	0	0	0	0	0	-1	0	0	0	0	0	0	0	0	0	0
457TRP	456	0.0016	0.0032	0.010661	0.021322	0.2	0.4	2133	0.000468822	1	2133		-1	0	0	0	0	0	0	0	0	0	0
458ASN	457	0	0	0	0	0	0	0	0	0	0	0	-1	0	0	0	0	0	0	0	0	0	0
459ARG	458	0	0	0	0	0	0	0	0	0	0	0	-1	0	0	0	0	0	0	0	0	0	0
460ILE	459	0	0	0	0	0	0	0	0	0	0	0	-1	0	0	0	0	0	0	0	0	0	0
461PHE	460	0.0095	0.00480451	0.250533	0.187782	0.8	0.4	177.798	0.00562437	0.999836	119.73	0.999805	9	0.125594	41.5352	1.16913	2.73287	3.26689	0.365916	0.99982	0.996782	0.401884	13.955
462ILE	461	0	0	0	0	0	0	0	0	0	0	0	-1	0	0	0	0	0	0	0	0	0	0
463GLN	462	0.0008	0.0024	0.00533049	0.0159915	0.1	0.3	2133	0.000468822	1	2133	1	12	0.00872727	0.229211	0.9	203.167	221.145	0.00492205	0.999983	0.999955	0.704795	2.74283
464GLY	463	0.0016	0.0032	0.010661	0.021322	0.2	0.4	2133	0.000468822	1	2133		12	0.00872727	0.229211	0.9	203.167	221.145	0.00492205	0.999983	0.999955	0.704795	2.74283
465TRP	464	0.0118261	0.00738229	1.64179	0.603453	1.00495	0.00989859	115.07	0.00869037	0.9999	95.5617	0.999785	11	0.112371	60.7836	1.35035	2.46196	2.82501	0.406181	0.999672	0.997012	0.413414	16.7556
466PRO	465	0.00874419	0.0028942	0.223881	0.155957	0.9	0.3	200.826	0.00497943	0.999981	202.669	0.999899	12	0.00872727	0.229211	0.9	203.167	221.145	0.00492205	0.999983	0.999955	0.704795	2.74283
467TRP	466	0.0106667	0.00662596	1.13006	0.379776	1.0037	0.0111111	67.9005	0.0147274	0.999987	99.816	0.999963	1	0.0837157	42.8412	1.166	2.88804	2.24944	0.346256	0.967686	0.990647	0.426725	12.127
468VAL	467	0.0008	0.0024	0.00533049	0.0159915	0.1	0.3	2133	0.000468822	1	2133		12	0.00872727	0.229211	0.9	203.167	221.145	0.00492205	0.999983	0.999955	0.704795	2.74283
469THR	468	0.0032	0.00391918	0.021322	0.026114	0.4	0.489898	2133	0.000468822	1	2133	1	-1	0	0	0	0	0	0	0	0	0	0
470LEU	469	0.0155106	0.0119971	2.12687	0.538063	1.00411	0.00825219	74.4013	0.0134406	0.999938	71.2746	0.999858	1	0.0837157	42.8412	1.166	2.88804	2.24944	0.346256	0.967686	0.990647	0.426725	12.127
471SER	470	0.0125283	0.00890609	0.884861	0.317332	1.00714	0.0214286	52.0544	0.0192107	0.999963	62.1419	0.999885	1	0.0837157	42.8412	1.166	2.88804	2.24944	0.346256	0.967686	0.990647	0.426725	12.127
472VAL	471	0	0	0	0	0	0	0	0	0	0	0	-1	0	0	0	0	0	0	0	0	0	0
473LEU	472	0.0140979	0.0098983	1.57249	0.440371	1.00323	0.00967742	91.5666	0.010921	0.999846	68.6653	0.999704	11	0.112371	60.7836	1.35035	2.46196	2.82501	0.406181	0.999672	0.997012	0.413414	16.7556
474GLY	473	0.0153829	0.0120812	2.10554	0.520235	1.00385	0.0115385	58.6475	0.017051	0.999939	61.1353	0.999925	1	0.0837157	42.8412	1.166	2.88804	2.24944	0.346256	0.967686	0.990647	0.426725	12.127
475PHE	474	0.00993103	0.00521226	0.309168	0.111304	1	0	90.9752	0.010992	0.999935	133.29	0.99976	1	0.0837157	42.8412	1.166	2.88804	2.24944	0.346256	0.967686	0.990647	0.426725	12.127
476LEU	475	0	0	0	0	0	0	0	0	0	0	0	-1	0	0	0	0	0	0	0	0	0	0
477TYR	476	0.0430924	0.0686411	9.55757	1.87797	1.01421	0.0061006	7.79896	0.128222	0.999553	8.00558	0.998998	1	0.0837157	42.8412	1.166	2.88804	2.24944	0.346256	0.967686	0.990647	0.426725	12.127
478CYS	477	0.0128127	0.00874841	1.40192	0.434394	1	0	67.3019	0.0148584	0.99993	61.4949	0.999839	1	0.0837157	42.8412	1.166	2.88804	2.24944	0.346256	0.967686	0.990647	0.426725	12.127
479TYR	478	0.0724444	0.085221	1.13539	0.802783	1	0	6.63827	0.150642	0.999606	8.50346	0.998165	0	0.167504	74.6588	1.46205	2.32325	1.76908	0.430431	0.991368	0.994917	0.440136	16.1247
480SER	479	0	0	0	0	0	0	0	0	0	0	0	-1	0	0	0	0	0	0	0	0	0	0
481HIS	480	0.0780274	0.0866677	0.559701	0.299885	1	0	0.970185	1.03073	0.999356	6.19173	0.998849	0	0.167504	74.6588	1.46205	2.32325	1.76908	0.430431	0.991368	0.994917	0.440136	16.1247
482VAL	481	0.0878419	0.132571	3.28891	1.60766	1.00078	0.00232558	5.05652	0.197764	0.999338	5.27732	0.998907	0	0.167504	74.6588	1.46205	2.32325	1.76908	0.430431	0.991368	0.994917	0.440136	16.1247
483GLY	482	0.0167273	0.0208767	0.0266525	0.035758	0.4	0.489898	28.9216	0.0345763	0.991909	29.808	0.988384	-1	0	0	0	0	0	0	0	0	0	0
484ILE	483	0.0056	0.011342	0.010661	0.021322	0.2	0.4	42.1646	0.0237166	0.981976	669.056		-1	0	0	0	0	0	0	0	0	0	0
485ALA	484	0.14967	0.208597	4.40299	2.66185	1	0	3.23599	0.309024	0.999504	3.13073	0.99853	0	0.167504	74.6588	1.46205	2.32325	1.76908	0.430431	0.991368	0.994917	0.440136	16.1247
486TRP	485	0.172797	0.280688	17.6119	3.96556	1.04809	0.0250609	1.71977	0.581475	0.999832	2.26012	0.996959	0	0.167504	74.6588	1.46205	2.32325	1.76908	0.430431	0.991368	0.994917	0.440136	16.1247
487ALA	486	0.0136	0.0331879	0.0159915	0.0244274	0.3	0.458258	12.3604	0.0809032	0.985665	25.6961	0.982939	-1	0	0	0	0	0	0	0	0	0	0
488GLN	487	0.119868	0.173109	3.35288	1.53856	1	0	4.32381	0.231278	0.999819	4.15807	0.999633	0	0.167504	74.6588	1.46205	2.32325	1.76908	0.430431	0.991368	0.994917	0.440136	16.1247
489THR	488	0.08938	0.115821	4.83475	1.42116	1.00915	0.00834048	6.48191	0.154276	0.999932	6.25433	0.999847	2	0.202153	52.0149	1.17038	1.02206	1.03759	0.97842	0.999141	0.997237	0.407745	18.3427
490TYR	489	0.0344918	0.0381002	1.91365	0.735704	1	0	18.8881	0.0529434	0.999721	18.7773	0.999539	2	0.202153	52.0149	1.17038	1.02206	1.03759	0.97842	0.999141	0.997237	0.407745	18.3427
491ALA	490	0	0	0	0	0	0	0	0	0	0	0	-1	0	0	0	0	0	0	0	0	0	0
492THR	491	0.017863	0.0188907	0.421109	0.204305	1	0	35.3251	0.0283085	0.999635	36.1709	0.999297	0	0.167504	74.6588	1.46205	2.32325	1.76908	0.430431	0.991368	0.994917	0.440136	16.1247
493ASP	492	0.00218182	0.00356289	0.0159915	0.0341318	0.2	0.4	2133	0.000468822	1	2133		-1	0	0	0	0	0	0	0	0	0	0

## Sheet: Figure 4a
Lipid	BS R squared	BS Residence Time (μs)	BS Residence Time boot error (μs)	BS Occupancy (%)
POPC	0.961778	15	-12.7899	52.8571
DOPC	0.993246	15	121.306	73.9819
POPE	0.992156	15	-14.5887	37.4147
DOPE	0.0237668	15	-14.6411	32.0362
CHOL	0.988155	15	-9.88171	30.7623
POP2	0	0	0	0
POPS	0	0	0	0
PCN	0	0	0	0

## Sheet: Figure 4b
Lipid	BS R squared	BS Residence Time (μs)	BS Residence Time boot error (μs)	BS Occupancy (%)
POPC	0.793993	15	-8.84979	66.0661
DOPC	0.988106	3.77517	-0.247294	73.4542
POPE	0.961359	0.0800777	0.0565099	10.1866
DOPE	0.918012	0.108069	0.225346	22.4307
CHOL	0.991397	4.99184	-1.54352	71.2953
POP2	0	0	0	0
POPS	0	0	0	0
PCN	0.970719	1.43816	-0.646758	4.45096

## Sheet: Figure 4c
Lipid	BS R squared	BS Residence Time (μs)	BS Residence Time boot error (μs)	BS Occupancy (%)
POPC	0.73951	5.39005	-4.7452	28.4168
DOPC	0.996221	0.679768	-0.485924	35.7143
POPE	0.996692	0.503738	-0.208853	30.645
DOPE	0.959642	0.168731	-0.146777	0.234542
CHOL	0.999802	0.136082	-0.0029215	19.467
POP2	0.999672	0.406181	-0.0522003	60.7836
POPS	0.995634	0.86044	-0.448981	15.4957
PCN	0.999866	0.0222744	0.00146598	1.23667

## Sheet: Figure 4d
Lipid	BS R squared	BS Residence Time (μs)	BS Residence Time boot error (μs)	BS Occupancy (%)
POPC	0.996707	0.240129	-0.0987204	54.5576
DOPC	0.99974	0.129976	-0.0079606	81.887
POPE	0.999063	0.173983	-0.0308739	36.322
DOPE	0.998963	0.2389	0.00482151	40.0853
CHOL	0.999061	0.0641174	-0.00266234	15.4638
POP2	0.999141	0.467704	0.0712265	66.5458
POPS	0.999292	0.219617	-0.0475763	19.0299
PCN	0.999827	0.0235305	-0.00119088	1.24733

## Sheet: Figure 4e
Lipid	BS R squared	BS Residence Time (μs)	BS Residence Time boot error (μs)	BS Occupancy (%)
POPC	0.99994	0.0891917	-0.000990275	69.6855
DOPC	0.999	0.170277	0.00733833	81.9989
POPE	0.999592	0.107566	0.000313563	10.0426
DOPE	0.999722	0.111838	-0.0067376	31.4179
CHOL	0.999139	0.25829	-0.00874776	31.3273
POP2	0	0	0	0
POPS	0	0	0	0
PCN	0.999989	0.0259882	-0.0118652	2.22281

## Sheet: Figure 5b
Angle (°)
79.143
63.432
69.316
85.85
79.331
85.122
93.917
110.289
76.097
88.775
90.279
107.298
101.809
94.048
101.164
93.495
74.326
95.385
90.378
68.44
73.028
81.34
80.673
75.967
77.884
77.572
71.332
79.797
78.892
77.831
73.911
65.854
88.458
79.947
86.595
88.062
91.697
92.851
81.604
93.998
85.803
81.644
82.472
87.207
92.016
104.289
98.346
112.291
101.006
99.845
103.147
108.685
112.088
124.845
132.275
135.897
114.772
118.146
103.77
100.605
104.894
111.724
114.985
98.395
115.654
111.199
114.388
106.788
96.657
93.459
106.139
102.737
105.451
116.98
105.977
95.53
104.792
97.251
110.025
95.382
109.924
111.41
102.421
100.956
107.233
116.182
106.983
106.068
100.162
112.999
99.83
96.666
93.833
90.087
114.785
107.834
103.129
101.132
109.997
105.296
108.12
97.565
98.324
107.604
107.835
89.211
105.177
105.791
101.243
109.349
106.009
104.325
107.94
101.999
93.68
94.829
101.808
109.997
108.499
106.779
107.225
109.897
115.325
110.705
108.156
112.137
117.337
110.985
101.93
101.521
104.683
106.778
110.869
112.089
106.745
101.199
104.974
93.925
99.233
100.642
101.188
94.538
101.721
106.514
117.235
130.781
124.311
120.75
119.437
121.637
125.882
113.56
111.196
85.766
100.676
98.779
123.33
131.665
135.148
125.593
129.587
127.672
127.596
113.248
125.33
134.726
107.266
122.246
153.732
142.425
112.975
117.461
124.75
98.104
115.694
103.08
104.723
109.343
109.014
116.88
120.565
109.312
112.397
107.884
121.431
108.795
97.94
116.068
105.053
87.202
104.982
90.097
87.502
71.873
87.918
82.245
86.577
86.316
75.058
92.775
86.83
94.225
104.268
88.847
104.543
90.347
80.507
89.433
92.164
84.797
89.401
77.113
78
75.391
95.781
103.08
112.836
114.451
127.561
98.244
101.248
92.434
80.792
122.095
94.09
103.945
93.669
94.317
99.097
97.703
101.807
93.397
100.943
104.197
106.252
98.805
92.128
102.777
100.686
112.559
101.416
91.491
95.593
109.272
86.374
106.614
101.986
101.757
113.044
99.613
97.22
115.692
106.948
113.119
101.861
104.559
101.202
101.729
94.403
98.788
91.085
95.654
105.927
100.168
100.097
99.78
99.461
97.473
95.913
101.22
104.707
96.778
83.775
94.498
93.686
95.504
99.736
92.316
91.76
95.065
96.308
96.215
103.428
101.8
109.29
105.386
112.819
121.55
112.454
104.681
102.281
94.307
105.908
110.934
110.143
111.087
109.805
104.392
100.559
108.426
108.588
113.173
102.84
99.558
96.719
106.991
97.433
103.388
103.363
107.79
103.717
96.25
103.941
105.089
108.392
95.728
105.43
92.394
89.7
102.083
90.878
92.321
94.723
91.885
92.503
90.531
102.066
98.553
90.546
102.773
98.408
98.762
96.092
93.017
101.276
98.578
98.621
95.744
100.099
101.702
101.299
102.438
95.96
97.241
98.058
98.991
101.488
97.026
86.197
92.911
93.773
97.89
95.144
95.513
92.536
90.951
88.731
97.655
89.417
93.737
95.584
96.855
97.637
98.562
90.832
97.647
87.43
97.151
103.811
108.515
113.431
104.237
123.159
123.853
123.187
118.524
107.984
114.111
111.754
105.578
119.699
119.271
115.852
108.709
123.024
114.796
111.167
108.08
116.704
116.477
106.884
128.75
122.946
112.044
112.934
108.947
112.246
104.317
99.69
100.594
104.074
85.279
85.132
83.149
83.868
83.716
78.972
86.334
81.797
86.96
82.037
72.851
94.413
91.484
85.219
84.048
86.699
84.123
94.318
88.703
94.07
93.38
88.4
113.874
77.272
81.906
83.459
82.961
63.939
82.181
91.756
88.959
75.347
76.577
84.477
94.37
74.739
76.344
77.281
74.595
73.011
69.704
66.257
69.701
84.084
71.565
76.02
69.407
92.911
82.67
75.055
73.209
79.735
81.031
77.894
86.897
94.812
99.697
92.581
83.461
90.186
90.903
81.18
85.854
87.845
81.411
87.694
86.997
88.009
86.687
99.502
87.465
90.707
94.101
93.517
89.149
89.716
93.551
86.713
96.765
94.026
96.136
94.633
86.905
96.451
91.262
97.234
88.383
90.644
94.377
91.118
91.423
92.958
90.393
88.816
82.53
85.465
88.237
83.005
84.966
84.115
90
85.998
83.049
83.294
84.765
85.676
86.412
77.943
79.981
87.616
84.01
88.923
85.667
82.425
80.905
82.406
78.306
86.808
87.676
81.733
88.051
85.313
83.644
85.614
81.891
78.602
84.833
79.672
80.629
77.734
73.497
79.305
85.22
81.383
81.748
83.526
81.761
80.246
89.227
85.111
88.401
81.652
81.22
80.639
90.839
81.724
86.042
91.151
83.249
86.341
88.94
91.23
79.939
87.849
93.655
93.727
87.158
80.26
79.46
88.715
92.582
87.707
107.712
112.745
92.191
109.912
93.248
105.876
95.613
96.519
96.377
90.818
117.756
125.625
129.358
143.117
135.615
136.656
135.597
131.367
148.668
135.196
139.386
126.996
130.053
129.676
113.937
104.528
102.843
121.603
110.108
116.346
135.354
108.708
125.447
129.796
123.146
112.792
116.196
112.084
119.699
127.239
112.07
130.156
123.712
122.074
129.98
128.223
130.072
125.307
120.8
122.223
127.762
118.994
115.556
109.338
106.56
96.308
102.311
109.436
107.104
112.974
118.863
110.547
113.765
117.774
116.722
112.497
110.511
113.234
116.46
112.845
114.097
104.318
117.612
103.825
111.98
107.31
107.778
118.457
123.655
129.289
109.38
100.974
110.5
104.814
109.078
115.67
97.714
98.771
94.683
108.283
105.752
123.249
109.695
115.22
108.469
106.609
116.044
122.888
121.77
109.878
113.891
114.024
124.734
129.488
129.529
124.734
116.205
118.605
127.55
121.431
125.614
122.976
124.143
119.186
120.756
133.64
126.382
126.278
120.316
127.671
124.512
117.166
118.997
117.729
115.289
123.098
128.542
119.576
125.928
121.072
123.468
121.746
117.58
116.278
119.84
104.47
109.379
111.975
111.714
113.336
106.849
110.989
113.388
103.678
108.323
113.698
105.721
116.31
114.544
122.333
119.685
115.934
120.351
111.964
117.864
116.184
109.555
117.758
117.705
131.939
131.169
132.309
137.478
124.487
128.751
127.229
124.219
128.585
105.265
115.652
109.129
116.391
123.811
118.417
124.167
125.07
114.66
121.039
120.773
109.773
111.794
120.237
111.198
114.896
101.098
108.565
110.17
115.888
112.33
121.271
117.843
110.497
107.353
113.575
120.006
112.654
109.658
114.943
112.438
113.21
109.583
107.013
109.154
120.526
107.698
112.455
110.895
114.229
115.632
109.267
112.946
112.501
117.273
113.596
116.813
110.78
116.363
114.087
122.661
120.68
120.704
117.106
112.425
114.83
115.054
112.919
121.672
127.283
105.154
105.6
106.166
117.166
124.637
107.789
103.966
110.605
111.514
122.35
121.269
130.953
121.762
120.809
107.704
108.405
115.649
106.466
120.511
109.708
113.924
117.18
127.253
126.066
134.09
149.712
138.061
123.958
130.937
129.679
131.624
126.919
121.551
116.207
111.393
114.331
113.305
108.625
114.943
101.572
112.621
110.166
108.39
123.816
112.312
100.401
110.859
119.75
114.733
109.368
101.16
103.32
116.584
107.234
92.994
83.615
89.33
97.675
87.027
96.639
111.449
108.587
109.206
110.554
115.174
108.804
107.834
110.955
96.644
101.378
104.919
117.867
109.296
115.815
106.571
96.393
101.202
100.084
99.747
110.001
110.187
113.909
109.457
112.385
112.561
109.661
95.992
103.007
102.503
120.532
110.817
95.454
107.746
110.82
93.17
103.968
106.456
109.506
103.109
110.603
103.066
108.433
106.806
99.019
110.702
112.94
104.621
112.487
115.081
118.698
116.473
114.266
118.553
120.076
123.842
124.33
109.059
117.555
116.205
118.57
126.136
122.827
113.221
126.711
117.737
104.104
101.764
92.931
92.088
90.276
105.201
102.318
110.547
121.667
114.307
104.917
96.402
92.086
102.719
92.529
100.147
98.505
102.969
104.274
91.694
97.019
103.536
102.107
98.907
100.419
105.08
102.752
100.643
98.07
112.68
102.327
102.569
97.34
111.811
107.855
114.119
101.45
112.011
101.403
117.169
107.77
111.989
114.906
111.359
114.757
107.723
112.199
109.136
105.092
108.719
103.711
108.453
106.668
103.208
113.772
106.232
109.448
104.453
107.227
109.639
111.329
113.93
101.797
106.834
114.816
110.206
111.922
106.557
112.611
104.384
101.76
113.524
105.402
114.062
116.613
106.745
98.943
108.385
113.304
103.368
102.924
112.774
98.878
121.574
119.223
68.525
72.546
88.831
78.56
90.546
77.284
86.166
88.249
84.18
90.957
92.655
93.357
91.658
95.987
91.912
80.175
92.443
95.51
88.222
85.175
78.642
79.081
63.384
65.943
78.774
68.702
82.469
79.318
93.832
91.341
91.078
83.181
85.922
92.998
75.399
79.131
85.639
73.211
78.1
76.805
74.772
84.63
92.145
82.272
68.371
84.915
78.459
78.13
80.523
92.717
89.738
90
96.442
99.336
97.037
93.96
95.869
99.025
93.387
92.63
94.347
85.8
98.927
87.579
91.096
95.015
84.46
96.222
95.267
87.221
82.973
82.38
80.412
84.228
79.398
87.845
83.472
93.295
93.425
91.399
88.979
86.126
91.201
93.552
92.912
94.353
92.767
92.821
89.734
83.199
92.615
95.657
98.488
95.645
92.132
96.681
97.469
97.888
99.036
98.693
105.154
99.534
97.061
94.461
92.315
83.592
90.743
94.793
92.217
94.94
82.013
92.709
96.259
92.039
96.213
91.586
88.969
85.44
96.36
87.815
84.683
92.116
90.441
93.531
92.623
89.903
87.238
89.132
90.459
84.704
87.911
94.362
87.597
96.313
95.329
98.81
96.014
99.785
98.905
88.652
88.909
93.618
86.049
83.545
85.335
84.753
81.176
87.496
89.912
80.037
93.685
89.158
87.193
94.91
91.522
92.876
81.313
82.016
82.585
88.431
82.454
89.529
93.882
88.726
90.751
84.951
91.749
95.206
90.76
94.419
93.962
101.256
89.082
97.336
101.47
101.245
97.094
100.097
106.466
99.692
95.543
89.466
90.377
82.923
96.693
90.872
97.279
91.477
103.456
93.019
96.576
92.943
98.262
101.678
100.694
98.071
109.575
101.885
105.21
96.823
111.256
105.885
111.588
99.552
106.807
103.637
106.044
99.477
98.686
99.621
103.664
100.049
97.508
97.083
104.616
97.612
98.306
94.617
98.834
104.235
95.113
100.31
103.908
91.357
90.635
97.763
88.107
89.912
83.477
93.185
91.623
92.413
93.103
92.901
87.394
88.135
94.547
86.186
86.801
90.818
85.888
85.72
82.39
86.545
86.215
87.701
85.171
86.368
84.5
86.244
89.734
78.977
78.74
79.921
82.378
83.196
84.898
73.194
86.021
84.496
81.795
73.727
75.075
86.996
79.842
89.555
83.358
82.006
81.131
87.331
91.258
87.085
80.944
84.551
76.296
75.132
83.916
78.897
82.04
75.917
85.266
83.076
84.734
82.797
95.881
93.081
99.568
96.923
96.138
96.483
100.581
94.742
84.321
88.011
95.04
79.03
83.451
71.915
76.179
84.602
82.474
81.191
85.238
70.421
67.465
77.901
75.504
70.051
77.293
88.093
74.356
77.588
80.868
74.509
86.697
82.74
81.548
79.917
85.433
72.732
74.003
76.361
79.139
79.651
83.032
82.146
82.461
76.653
79.162
72.482
66.725
76.106
71.643
74.781
82.767
74.305
76.447
79.18
81.462
72.888
74.024
73.848
80.822
93.912
83.394
87.845
99.352
83.345
97.535
75.648
73.507
91.314
74.775
82.043
77.082
105.656
99.601
105.267
93.828
95.755
84.329
102.261
107.621
99.117
106.997
99.503
94.429
92.464
82.907
97.954
113.262
101.087
103.777
91.504
100.091
119.449
113.779
112.706
110.453
86.834
93.188
95.456
88.408
107.212
118.881
110.224
99.814
94.143
103.587
73.658
63.691
67.258
80.115
70.393
75.203
56.743
64.847
65.738
57.543
61.412
70.346
100.851
104.106
91.301
76.019
94.07
98.378
119.411
122.169
100.582
97.943
75.676
77.187
85.525
91.769
62.702
86.835
82.602
97.287
88.673
87.989
90.488
85.627
82.036
86.62
93.583
88.802
90.87
91.705
84.739
96.708
88.6
87.405
88.815
86.297
91.959
89.625
97.221
84.047
87.106
92.264
78.864
84.326
88.046
81.585
95.321
95.829
93.368
91.452
101.259
103.653
89.921
92.446
96.623
67.839
67.467
71.747
68.145
70.042
89.629
96.725
65.43
74.326
83.339
81.705
79.043
74.235
85.274
64.709
71.792
79.739
69.896
66.572
71.237
80.511
59.92
62.201
75.067
78.6
97.136
89.439
83.979
79.839
86.729
88.898
89.279
94.116
94.707
87.438
85.964
81.583
72.584
81.408
92.506
90.775
85.49
81.743
82.982
101.758
104.839
96.682
103.491
95.467
92.011
98.328
95.904
104.547
96.81
101.833
92.556
101.4
92.494
87.989
87.98
95.369
89.499
84.572
83.04
87.194
88.09
98.895
89.321
80.758
88.099
83.882
87.052
82.693
87.721
80.691
82.896
80.909
84.762
87.446
85.377
85.697
82.2
89.199
78.421
85.201
84.016
83.036
85.67
81.53
87.203
78.523
74.97
86.979
79.751
86.067
87.625
83.518
83.5
83.657
83.99
80.145
82.226
85.175
77.822
72.545
78.639
87.996
80.97
73.656
86.202
81.514
86.137
87.863
82.256
86.029
78.821
95.39
80.117
87.886
83.792
89.698
75.143
83.888
79.882
72.334
71.016
80.289
75.561
80.629
74.031
95.005
81.39
75.31
72.254
74.821
72.951
76.949
70.754
71.742
69.446
76.764
75.837
75.504
70.813
67.828
78.961
80.128
78.483
64.848
68.816
77.916
73.49
72.568
64.929
73.846
61.16
80.163
72.77
69.02
69.68
80.419
65.82
72.698
66.333
72.244
65.517
56.659
72.917
59.072
61.71
73.71
66.873
67.434
62.905
70.309
65.945
72.416
62.46
63.942
70.332
72.035
66.77
69.509
64.825
75.778
69.388
73.085
69.887
66.628
67.167
62.642
69.188
66.441
58.748
59.871
64.273
67.407
65.439
65.573
62.213
61.431
64.199
62.128
62.134
62.265
71.396
65.12
68.231
69.591
65.56
65.101
60.513
66.037
72.2
66.269
60.753
59
60.827
61.212
65.607
66.029
62.315
62.828
71.148
58.594
64.339
55.756
58.429
58.554
60.169
56.557
66.902
62.691
68.252
75.487
67.06
66.755
65.277
59.071
64.266
67.999
68.211
72.997
70.508
69.508
72.35
71.813
66.039
67.967
67.267
71.206
69.864
74.005
72.576
78.538
70.463
72.607
72.578
73.328
74.454
74.131
72.633
74.962
70.988
61.669
64.591
66.759
70.439
69.126
67.773
70.588
65.773
64.33
65.102
70.628
64.355
69.036
65.362
69.889
69.354
65.495
67.601
65.475
65.716
71.411
70.284
70.243
68.589
67.79
59.999
70.768
65.011
65.993
56.632
56.343
60.347
64.676
60.577
61.646
61.918
61.061
60.02
66.182
63.324
64.149
64.402
65.319
65.019
62.305
67.772
65.362
60.403
65.294
67.331
60.857
63.52
67.607
67.381
61.489
59.529
61.402
65.701
60.997
64.596
66.049
62.382
62.008
62.974
59.369
57.255
62.363
68.85
63.204
63.333
63.234
64.121
66.923
65.321
61.887
60.454
59.638
65.702
64.84
62.711
61.055
64.018
67.553
58.495
60.526
62.052
61.943
65.778
64.036
68.4
65.167
64.69
62.254
64.407
66.02
64.128
63.458
61.776
64.919
63.028
66.943
64.487
58.695
61.52
63.932
62.979
67.009
67.816
63.833
57.992
67.072
63.837
58.126
69.429
66.348
66.106
65.941
68.104
63.648
68.935
64.651
63.931
61.792
70.333
70.517
68.409
61.146
59.574
61.863
63.961
63.933
63.006
65.544
63.304
63.108
68.59
65.941
65.923
63.864
68.752
61.335
68.825
62.67
62.142
61.78
56.518
58.11
54.384
59.368
57.106
55.938
53.105
65.262
59.581
54.689
53.743
55.682
59.862
57.51
55.486
54.231
62.785
57.069
49.327
59.698
72.509
62.759
59.98
64.988
55.654
65.571
62.516
61.685
62.359
57.632
62.297
66.755
58.269
64.999
64.04
67.867
65.543
63.69
67.736
58.458
53.361
64.092
64.595
63.466
62.679
62.021
60.492
59.396
65.236
61.048
66.869
59.49
62.538
64.264
63.456
63.054
64.962
58.812
59.756
64.251
67.281
61.872
62.695
66.363
62.812
63.755
66.035
62.815
68.902
65.458
64.256
67.729
69.26
66.301
70.765
67.896
71.836
68.236
69.137
64.354
69.135
67.108
66.853
74.633
67.457
70.177
67.341
69.67
64.46
67.652
68.033
67.67
68.342
59.858
72.49
62.12
66.654
69.72
67.212
68.489
67.259
66.507
72.211
67.936
68.01
66.944
67.514
69.846
67.342
63.29
67.195
66.995
67.92
72.204
71.174
70.403
69.669
69.164
69.485
69.318
69.49
66.326
68.135
64.735
64.564
67.054
73.944
71.173
70.917
67.352
73.304
65.656
65.729
71.776
71.386
[truncated: 1,004 more rows]

## Sheet: Figure 5d
Lipid	BS R squared	BS Residence Time (μs)	BS Residence Time boot error (μs)	BS Occupancy (%)
POPE	0.883626	2.3772	0.166362	59.4787
POPG	0.996548	2.04198	-0.475357	32.6461
CDL2	0.992195	7.08903	-1.07194	52.4616

[truncated: 17 more sheets: Figure 5e, Figure 5g, Figure 5h, Figure 5j, Figure 6b, Figure 6d, Figure 6j, Figure 6k, Supplementary Fig 1e-g, Supplementary Fig 3a, Supplementary Fig 4, Supplementary Fig 6b, Supplementary Fig 7d, Supplementary Fig 7f, Supplementary Fig 8d, Supplementary Fig 9d, Supplementary Fig 10d]
